# Supplementary material for: Hydrogen-bonding and π–π stacking inter­actions in tris­(1,10-phenanthroline-κ2 N,N′)nickel(II) bis­{[1-tert-butyl­imidazole-2(3H)-thione-κS]trichloridonickelate(II)} acetonitrile disolvate
Source: Acta Crystallogr Sect E Struct Rep Online. 2008 Jun 19;64(Pt 7):m935–6. doi: 10.1107/S1600536808018060 (PMC2961703; doi:10.1107/S1600536808018060)
Supplement: Supplementary file 1 [file e-64-0m935-sup1.cif]

##############################################################################
###                                                                        ###
###        Electronic paper (Acta Crystallographica Section E)             ###
###                                                                        ###
##############################################################################
#                                                                            #
# This CIF contains the data in a paper accepted for publication in Acta     #
# Crystallographica Section E. It conforms to the requirements of Notes      #
# for Authors for Section E, and has been peer reviewed under the auspices   #
# of the IUCr Commission on Journals.                                        #
#                                                                            #
# Full details of the Crystallographic Information File format               #
# are given in the paper "The Crystallographic Information File (CIF):       #
# a New Standard Archive File for Crystallography" by S. R. Hall, F. H.      #
# Allen and I. D. Brown [Acta Cryst. (1991), A47, 655-685].                  #
#                                                                            #
# The current version of the core CIF dictionary is obtainable from          #
# ftp://ftp.iucr.org/pub/cif_core.dic. The current version number is 2.4.    #
#                                                                            #
# Software is freely available for graphical display of the structure(s) in  #
# this CIF.  For information consult the CIF home page http://www.iucr.org/  #
# cif/home.html                                                              #
#                                                                            #
# This file may be used for bona fide research purposes within the           #
# scientific community so long as proper attribution is given to the journal # 
# article from which it was obtained.                                        #
#                                                                            #
##############################################################################
                                             
data_I
_audit_creation_method     SHELXL97
_chemical_name_systematic
;
tris(1,10-phenanthroline-\k^2^N,N')nickel(II)
bis{[1-<i>tert</i>-butylimidazole-2(3H)-thione-\kS]trichloridonickelate(II)}
acetonitrile disolvate
;
_chemical_name_common     ?
_chemical_formula_moiety
                         'C36 H24 N6 Ni 2+ , 2C7 H12 Cl3 N2 Ni1 S1 - , 2C2 H3 N'
_chemical_formula_sum     'C54 H54 Cl6 N12 Ni3 S2'
_chemical_formula_iupac
                         '[Ni (C12 H8 N2)3] [Ni Cl3 (C7 H12 N2 S1)]2 , 2C2 H3 N'
_chemical_formula_weight     1324.04
_chemical_melting_point     ?
_symmetry_cell_setting     monoclinic
_symmetry_space_group_name_H-M     'C 2/c'
_symmetry_space_group_name_Hall     '-C 2yc'
loop_
    _symmetry_equiv_pos_site_id
    _symmetry_equiv_pos_as_xyz
    1 x,y,z
    2 -x,y,1/2-z
    3 -x,-y,-z
    4 x,-y,1/2+z
    5 1/2+x,1/2+y,z
    6 1/2-x,1/2+y,1/2-z
    7 1/2-x,1/2-y,-z
    8 1/2+x,1/2-y,1/2+z
_cell_length_a     22.8953(15)
_cell_length_b     15.2934(10)
_cell_length_c     19.9417(19)
_cell_angle_alpha     90.00
_cell_angle_beta     123.543(3)
_cell_angle_gamma     90.00
_cell_volume     5819.7(8)
_cell_formula_units_Z     4
_cell_measurement_reflns_used     5736
_cell_measurement_theta_min     1.71
_cell_measurement_theta_max     25.07
_cell_measurement_temperature     298(2)
_exptl_crystal_description     block
_exptl_crystal_colour     green
_exptl_crystal_size_max     0.24
_exptl_crystal_size_mid     0.20
_exptl_crystal_size_min     0.18
_exptl_crystal_density_diffrn     1.511
_exptl_crystal_density_meas     ?
_exptl_crystal_density_method     'not measured'
_exptl_crystal_F_000     2720
_exptl_absorpt_coefficient_mu     1.356
_exptl_absorpt_correction_type     multi-scan
_exptl_absorpt_process_details     '(SADABS; Sheldrick, 1996)'
_exptl_absorpt_correction_T_min     0.737
_exptl_absorpt_correction_T_max     0.792
_exptl_special_details
;
;
_diffrn_ambient_temperature     298(2)
_diffrn_radiation_type     MoK\a
_diffrn_radiation_wavelength     0.71073
_diffrn_radiation_source     'fine-focus sealed tube'
_diffrn_radiation_monochromator     graphite
_diffrn_measurement_device_type     'Bruker Kappa APEXII CCD area-detector'
_diffrn_measurement_method     '\f and \w'
_diffrn_detector_area_resol_mean     ?
_diffrn_reflns_number     30921
_diffrn_reflns_av_R_equivalents     0.0757
_diffrn_reflns_av_sigmaI/netI     0.0479
_diffrn_reflns_theta_min     1.71
_diffrn_reflns_theta_max     25.07
_diffrn_reflns_theta_full     25.07
_diffrn_measured_fraction_theta_max     0.992
_diffrn_measured_fraction_theta_full     0.992
_diffrn_reflns_limit_h_min     -26
_diffrn_reflns_limit_h_max     26
_diffrn_reflns_limit_k_min     -17
_diffrn_reflns_limit_k_max     17
_diffrn_reflns_limit_l_min     -22
_diffrn_reflns_limit_l_max     22
_diffrn_standards_number     0
_diffrn_standards_interval_count     ?
_diffrn_standards_interval_time     ?
_diffrn_standards_decay_%     0
_refine_special_details
;
;
_reflns_number_total     5178
_reflns_number_gt     3346
_reflns_threshold_expression     I>2\s(I)
_refine_ls_structure_factor_coef     Fsqd
_refine_ls_matrix_type     full
_refine_ls_R_factor_all     0.0753
_refine_ls_R_factor_gt     0.0504
_refine_ls_wR_factor_gt     0.1376
_refine_ls_wR_factor_ref     0.1572
_refine_ls_goodness_of_fit_ref     1.070
_refine_ls_restrained_S_all     1.069
_refine_ls_number_reflns     5178
_refine_ls_number_parameters     370
_refine_ls_number_restraints     3
_refine_ls_hydrogen_treatment     mixed
_refine_ls_weighting_scheme     calc
_refine_ls_weighting_details
       'calc w = 1/[\s^2^(Fo^2^)+(0.0987P)^2^+2.7947P] where P=(Fo^2^+2Fc^2^)/3'
_atom_sites_solution_hydrogens     geom
_atom_sites_solution_primary     direct
_atom_sites_solution_secondary     difmap
_refine_ls_shift/su_max     ?
_refine_ls_shift/su_max_lt     0.001
_refine_ls_shift/su_mean     0.000
_refine_diff_density_max     1.235
_refine_diff_density_min     -0.553
_refine_ls_extinction_method     none
_refine_ls_extinction_coef     ?
loop_
    _atom_type_symbol
    _atom_type_description
    _atom_type_scat_dispersion_real
    _atom_type_scat_dispersion_imag
    _atom_type_scat_source
    'C' 'C' 0.0033 0.0016
                         'International Tables Vol C Tables 4.2.6.8 and 6.1.1.4'
    'H' 'H' 0.0000 0.0000
                         'International Tables Vol C Tables 4.2.6.8 and 6.1.1.4'
    'N' 'N' 0.0061 0.0033
                         'International Tables Vol C Tables 4.2.6.8 and 6.1.1.4'
    'O' 'O' 0.0106 0.0060
                         'International Tables Vol C Tables 4.2.6.8 and 6.1.1.4'
    'Cl' 'Cl' 0.1484 0.1585
                         'International Tables Vol C Tables 4.2.6.8 and 6.1.1.4'
    'Co' 'Co' 0.3494 0.9721
                         'International Tables Vol C Tables 4.2.6.8 and 6.1.1.4'
_computing_data_collection     'APEX2 (Bruker, 2007)'
_computing_cell_refinement     'SAINT (Bruker, 2007)'
_computing_data_reduction     'SAINT (Bruker, 2007)'
_computing_structure_solution     'SHELXS97 (Sheldrick, 2008)'
_computing_structure_refinement     'SHELXL97 (Sheldrick, 2008)'
_computing_molecular_graphics
;
SHELXTL (Sheldrick, 2008) and DIAMOND (Brandenburg, 1999)
;
_computing_publication_material     'SHELXL97 (Sheldrick, 2008)'
loop_
    _atom_site_type_symbol
    _atom_site_label
    _atom_site_fract_x
    _atom_site_fract_y
    _atom_site_fract_z
    _atom_site_U_iso_or_equiv
    _atom_site_thermal_displace_type
    _atom_site_calc_flag
    _atom_site_refinement_flags
    _atom_site_occupancy
    Ni Ni1 0.00000 0.00042(5) 0.25000 0.0324(3) Uani . . 1.000
    N N1 0.0571(2) 0.1054(2) 0.3259(2) 0.0353(12) Uani . . 1.000
    N N2 0.0560(2) -0.0924(2) 0.3397(2) 0.0402(12) Uani . . 1.000
    N N3 0.0611(2) -0.0069(3) 0.2013(2) 0.0394(12) Uani . . 1.000
    C C8 0.1142(3) 0.1047(4) 0.3998(3) 0.0432(17) Uani . . 1.000
    C C9 0.1465(3) 0.1812(4) 0.4422(3) 0.0543(19) Uani . . 1.000
    C C10 0.1193(3) 0.2601(4) 0.4082(4) 0.060(2) Uani . . 1.000
    C C11 0.0597(3) 0.2640(3) 0.3294(3) 0.048(2) Uani . . 1.000
    C C12 0.0304(2) 0.1842(3) 0.2905(3) 0.0359(17) Uani . . 1.000
    C C13 0.0280(3) 0.3432(4) 0.2882(4) 0.065(3) Uani . . 1.000
    C C14 0.1128(3) -0.1368(3) 0.3578(3) 0.0534(19) Uani . . 1.000
    C C15 0.1476(4) -0.1940(4) 0.4220(4) 0.069(2) Uani . . 1.000
    C C16 0.1245(4) -0.2030(4) 0.4708(4) 0.071(2) Uani . . 1.000
    C C17 0.0649(3) -0.1584(3) 0.4557(3) 0.0542(19) Uani . . 1.000
    C C18 0.0313(3) -0.1036(3) 0.3870(3) 0.0424(17) Uani . . 1.000
    C C19 0.1208(3) 0.0335(4) 0.2245(3) 0.0503(17) Uani . . 1.000
    C C20 0.1528(3) 0.0259(4) 0.1814(4) 0.066(3) Uani . . 1.000
    C C21 0.1223(4) -0.0231(5) 0.1145(4) 0.068(3) Uani . . 1.000
    C C22 0.0604(3) -0.0683(4) 0.0887(4) 0.058(2) Uani . . 1.000
    C C23 0.0315(3) -0.0582(3) 0.1348(3) 0.0410(17) Uani . . 1.000
    C C24 0.0231(4) -0.1241(5) 0.0183(4) 0.072(3) Uani . . 1.000
    C C25 -0.0359(4) -0.1657(4) -0.0022(4) 0.071(3) Uani . . 1.000
    Ni Ni2 0.29979(3) 0.96924(4) 0.47969(4) 0.0434(2) Uani . . 1.000
    Cl Cl1 0.25801(8) 0.97552(11) 0.55872(9) 0.0625(6) Uani . . 1.000
    Cl Cl2 0.27465(7) 0.88260(10) 0.37416(8) 0.0583(5) Uani . . 1.000
    Cl Cl3 0.27772(7) 1.10207(9) 0.42193(8) 0.0528(5) Uani . . 1.000
    S S1 0.41282(7) 0.93790(9) 0.58439(8) 0.0452(4) Uani . . 1.000
    N N4 0.4404(2) 0.8996(3) 0.4710(3) 0.0408(16) Uani . . 1.000
    N N5 0.5332(2) 0.8910(3) 0.5920(2) 0.0381(12) Uani . . 1.000
    C C1 0.4636(3) 0.9081(3) 0.5493(3) 0.0359(17) Uani . . 1.000
    C C2 0.5514(3) 0.8728(4) 0.5376(3) 0.0479(19) Uani . . 1.000
    C C3 0.4945(3) 0.8778(4) 0.4641(3) 0.0481(17) Uani . . 1.000
    C C4 0.5832(3) 0.8870(4) 0.6823(3) 0.0452(17) Uani . . 1.000
    C C5 0.5869(4) 0.9750(4) 0.7181(4) 0.089(3) Uani . . 1.000
    C C6 0.6584(6) 0.8705(16) 0.7056(9) 0.093(6) Uani . . 0.75(3)
    C C7 0.5581(4) 0.8178(5) 0.7141(4) 0.077(3) Uani . . 1.000
    C C6A 0.643(2) 0.830(4) 0.695(3) 0.093(6) Uani . . 0.25(3)
    N N6 0.3858(4) 0.7541(4) 0.3045(4) 0.091(3) Uani . . 1.000
    C C26 0.3366(4) 0.7841(4) 0.2533(4) 0.066(3) Uani . . 1.000
    C C27 0.2734(4) 0.8224(5) 0.1875(5) 0.093(3) Uani . . 1.000
    H H8 0.13350 0.05120 0.42420 0.0520 Uiso calc R 1.000
    H H9 0.18670 0.17810 0.49400 0.0650 Uiso calc R 1.000
    H H10 0.14000 0.31130 0.43680 0.0720 Uiso calc R 1.000
    H H13 0.04640 0.39620 0.31450 0.0780 Uiso calc R 1.000
    H H14 0.13000 -0.12900 0.32550 0.0640 Uiso calc R 1.000
    H H15 0.18620 -0.22550 0.43130 0.0830 Uiso calc R 1.000
    H H16 0.14870 -0.23950 0.51540 0.0860 Uiso calc R 1.000
    H H19 0.14210 0.06790 0.27070 0.0600 Uiso calc R 1.000
    H H20 0.19480 0.05460 0.19920 0.0790 Uiso calc R 1.000
    H H21 0.14270 -0.02700 0.08520 0.0810 Uiso calc R 1.000
    H H24 0.04090 -0.13130 -0.01350 0.0870 Uiso calc R 1.000
    H H25 -0.05840 -0.20020 -0.04830 0.0850 Uiso calc R 1.000
    H H2 0.593(3) 0.867(3) 0.555(3) 0.036(14) Uiso . . 1.000
    H H3 0.486(3) 0.868(4) 0.409(4) 0.061(16) Uiso . . 1.000
    H H5A 0.59570 1.01920 0.69050 0.1340 Uiso calc R 1.000
    H H5B 0.62410 0.97510 0.77410 0.1340 Uiso calc R 1.000
    H H4 0.397(3) 0.897(3) 0.435(3) 0.039(15) Uiso . . 1.000
    H H6A 0.67440 0.92000 0.69040 0.1380 Uiso calc . 0.75(3)
    H H6B 0.65930 0.81930 0.67830 0.1380 Uiso calc . 0.75(3)
    H H6C 0.68860 0.86190 0.76270 0.1380 Uiso calc . 0.75(3)
    H H7A 0.50960 0.82750 0.69350 0.1160 Uiso calc R 1.000
    H H7B 0.58520 0.82040 0.77180 0.1160 Uiso calc R 1.000
    H H7C 0.56360 0.76130 0.69730 0.1160 Uiso calc R 1.000
    H H5C 0.54330 0.98700 0.71250 0.1340 Uiso calc R 1.000
    H H6A1 0.66990 0.86260 0.67940 0.1380 Uiso calc . 0.25(3)
    H H6A2 0.62430 0.77870 0.66220 0.1380 Uiso calc . 0.25(3)
    H H6A3 0.67260 0.81410 0.75030 0.1380 Uiso calc . 0.25(3)
    H H27A 0.24970 0.85310 0.20790 0.1400 Uiso calc R 1.000
    H H27B 0.24340 0.77720 0.15140 0.1400 Uiso calc R 1.000
    H H27C 0.28470 0.86250 0.15930 0.1400 Uiso calc R 1.000
loop_
    _atom_site_aniso_label
    _atom_site_aniso_U_11
    _atom_site_aniso_U_22
    _atom_site_aniso_U_33
    _atom_site_aniso_U_12
    _atom_site_aniso_U_13
    _atom_site_aniso_U_23
    Ni1 0.0334(5) 0.0360(5) 0.0257(5) 0.0000 0.0151(4) 0.0000
    N1 0.035(2) 0.042(2) 0.028(2) 0.0003(18) 0.0168(19) -0.0034(18)
    N2 0.042(2) 0.035(2) 0.034(2) -0.0035(19) 0.015(2) 0.0018(17)
    N3 0.039(2) 0.042(2) 0.036(2) -0.0011(19) 0.020(2) -0.0032(18)
    C8 0.035(3) 0.060(3) 0.030(3) -0.001(2) 0.015(2) -0.005(2)
    C9 0.046(3) 0.081(4) 0.034(3) -0.016(3) 0.021(3) -0.019(3)
    C10 0.077(4) 0.062(4) 0.055(4) -0.023(3) 0.045(4) -0.029(3)
    C11 0.062(4) 0.046(3) 0.051(4) -0.010(3) 0.041(3) -0.014(3)
    C12 0.043(3) 0.040(3) 0.035(3) -0.003(2) 0.028(2) -0.004(2)
    C13 0.092(5) 0.039(3) 0.087(5) -0.016(3) 0.064(4) -0.015(3)
    C14 0.042(3) 0.043(3) 0.057(4) 0.007(3) 0.016(3) -0.001(3)
    C15 0.062(4) 0.050(4) 0.063(4) 0.008(3) 0.014(4) 0.007(3)
    C16 0.069(4) 0.043(3) 0.046(4) 0.000(3) -0.003(3) 0.014(3)
    C17 0.063(4) 0.039(3) 0.034(3) -0.014(3) 0.010(3) 0.005(2)
    C18 0.047(3) 0.033(3) 0.035(3) -0.009(2) 0.015(3) -0.001(2)
    C19 0.044(3) 0.057(3) 0.051(3) -0.001(3) 0.027(3) -0.002(3)
    C20 0.053(4) 0.085(5) 0.078(5) 0.008(3) 0.047(4) 0.015(4)
    C21 0.074(5) 0.091(5) 0.064(5) 0.021(4) 0.054(4) 0.018(4)
    C22 0.077(4) 0.059(3) 0.051(4) 0.034(3) 0.043(3) 0.016(3)
    C23 0.049(3) 0.040(3) 0.034(3) 0.014(2) 0.023(3) 0.005(2)
    C24 0.105(6) 0.078(4) 0.051(4) 0.027(4) 0.054(4) 0.000(3)
    C25 0.104(6) 0.059(4) 0.041(4) 0.022(4) 0.035(4) -0.005(3)
    Ni2 0.0394(4) 0.0561(4) 0.0325(4) 0.0045(3) 0.0185(3) -0.0031(3)
    Cl1 0.0540(9) 0.0980(12) 0.0409(8) 0.0098(8) 0.0297(7) 0.0020(7)
    Cl2 0.0496(8) 0.0748(10) 0.0400(8) 0.0050(7) 0.0181(7) -0.0152(7)
    Cl3 0.0476(8) 0.0590(8) 0.0495(9) -0.0008(6) 0.0254(7) 0.0015(6)
    S1 0.0413(7) 0.0626(8) 0.0318(7) 0.0068(6) 0.0203(6) -0.0018(6)
    N4 0.042(3) 0.053(3) 0.026(2) 0.000(2) 0.018(2) -0.0013(19)
    N5 0.039(2) 0.051(2) 0.026(2) 0.0010(19) 0.019(2) 0.0021(18)
    C1 0.041(3) 0.040(3) 0.027(3) -0.001(2) 0.019(2) 0.002(2)
    C2 0.039(3) 0.067(4) 0.043(3) -0.004(3) 0.026(3) -0.003(3)
    C3 0.051(3) 0.061(3) 0.040(3) -0.003(3) 0.030(3) 0.000(3)
    C4 0.040(3) 0.065(3) 0.029(3) 0.004(3) 0.018(2) 0.006(2)
    C5 0.096(6) 0.076(5) 0.040(4) -0.009(4) 0.003(4) -0.008(3)
    C6 0.036(6) 0.183(16) 0.043(6) 0.002(7) 0.012(6) 0.004(9)
    C7 0.080(5) 0.091(5) 0.050(4) -0.001(4) 0.029(4) 0.023(3)
    C6A 0.036(6) 0.183(16) 0.043(6) 0.002(7) 0.012(6) 0.004(9)
    N6 0.103(5) 0.105(5) 0.062(4) 0.008(4) 0.043(4) 0.005(4)
    C26 0.088(5) 0.066(4) 0.054(4) -0.010(4) 0.045(4) -0.002(3)
    C27 0.099(6) 0.080(5) 0.073(5) 0.004(4) 0.030(5) 0.006(4)
_geom_special_details
;
 Bond distances, angles etc. have been calculated using the
 rounded fractional coordinates. All su's are estimated
 from the variances of the (full) variance-covariance matrix.
 The cell esds are taken into account in the estimation of
 distances, angles and torsion angles
;
loop_
    _geom_bond_atom_site_label_1
    _geom_bond_atom_site_label_2
    _geom_bond_site_symmetry_1
    _geom_bond_site_symmetry_2
    _geom_bond_distance
    _geom_bond_publ_flag
    Ni1 N1 . . 2.095(3) no
    Ni1 N2 . . 2.079(3) no
    Ni1 N3 . . 2.101(5) no
    Ni1 N1 . 2_555 2.095(3) no
    Ni1 N2 . 2_555 2.079(3) no
    Ni1 N3 . 2_555 2.101(5) no
    Ni2 Cl2 . . 2.2753(16) no
    Ni2 Cl3 . . 2.2507(15) no
    Ni2 S1 . . 2.3054(17) no
    Ni2 Cl1 . . 2.253(2) no
    S1 C1 . . 1.717(7) no
    N1 C8 . . 1.324(7) no
    N1 C12 . . 1.359(6) no
    N2 C18 . . 1.352(8) no
    N2 C14 . . 1.328(8) no
    N3 C23 . . 1.357(6) no
    N3 C19 . . 1.329(9) no
    N4 C1 . . 1.349(7) no
    N4 C3 . . 1.361(9) no
    N5 C1 . . 1.354(8) no
    N5 C2 . . 1.388(8) no
    N5 C4 . . 1.510(6) no
    N4 H4 . . 0.85(6) no
    N6 C26 . . 1.118(11) no
    C8 C9 . . 1.393(8) no
    C9 C10 . . 1.355(9) no
    C10 C11 . . 1.402(9) no
    C11 C12 . . 1.402(7) no
    C11 C13 . . 1.418(8) no
    C12 C12 . 2_555 1.436(7) no
    C13 C13 . 2_555 1.344(10) no
    C14 C15 . . 1.383(8) no
    C15 C16 . . 1.347(13) no
    C16 C17 . . 1.401(12) no
    C17 C18 . . 1.417(7) no
    C17 C25 . 2_555 1.412(12) no
    C18 C23 . 2_555 1.431(10) no
    C19 C20 . . 1.409(10) no
    C20 C21 . . 1.341(10) no
    C21 C22 . . 1.395(12) no
    C22 C24 . . 1.450(10) no
    C22 C23 . . 1.407(10) no
    C24 C25 . . 1.337(13) no
    C8 H8 . . 0.9300 no
    C9 H9 . . 0.9300 no
    C10 H10 . . 0.9300 no
    C13 H13 . . 0.9300 no
    C14 H14 . . 0.9300 no
    C15 H15 . . 0.9300 no
    C16 H16 . . 0.9300 no
    C19 H19 . . 0.9300 no
    C20 H20 . . 0.9300 no
    C21 H21 . . 0.9300 no
    C24 H24 . . 0.9300 no
    C25 H25 . . 0.9300 no
    C2 C3 . . 1.320(8) no
    C4 C5 . . 1.504(9) no
    C4 C6A . . 1.52(6) no
    C4 C6 . . 1.536(19) no
    C4 C7 . . 1.502(11) no
    C2 H2 . . 0.82(7) no
    C3 H3 . . 1.02(7) no
    C5 H5A . . 0.9600 no
    C5 H5B . . 0.9600 no
    C5 H5C . . 0.9600 no
    C6 H6A . . 0.9600 no
    C6 H6B . . 0.9600 no
    C6 H6C . . 0.9600 no
    C6A H6A2 . . 0.9600 no
    C6A H6A3 . . 0.9500 no
    C6A H6A1 . . 0.9700 no
    C7 H7B . . 0.9600 no
    C7 H7C . . 0.9600 no
    C7 H7A . . 0.9600 no
    C26 C27 . . 1.435(12) no
    C27 H27A . . 0.9600 no
    C27 H27B . . 0.9600 no
    C27 H27C . . 0.9600 no
loop_
    _geom_angle_atom_site_label_1
    _geom_angle_atom_site_label_2
    _geom_angle_atom_site_label_3
    _geom_angle_site_symmetry_1
    _geom_angle_site_symmetry_2
    _geom_angle_site_symmetry_3
    _geom_angle
    _geom_angle_publ_flag
    N1 Ni1 N2 . . . 93.42(13) no
    N1 Ni1 N3 . . . 93.77(18) no
    N1 Ni1 N1 . . 2_555 79.98(13) no
    N1 Ni1 N2 . . 2_555 170.55(15) no
    N1 Ni1 N3 . . 2_555 90.91(18) no
    N2 Ni1 N3 . . . 96.30(18) no
    N1 Ni1 N2 2_555 . . 170.55(15) no
    N2 Ni1 N2 . . 2_555 93.90(13) no
    N2 Ni1 N3 . . 2_555 79.49(18) no
    N1 Ni1 N3 2_555 . . 90.91(18) no
    N2 Ni1 N3 2_555 . . 79.49(18) no
    N3 Ni1 N3 . . 2_555 173.89(18) no
    N1 Ni1 N2 2_555 . 2_555 93.42(13) no
    N1 Ni1 N3 2_555 . 2_555 93.77(18) no
    N2 Ni1 N3 2_555 . 2_555 96.30(18) no
    Cl1 Ni2 Cl2 . . . 133.14(7) no
    Cl1 Ni2 Cl3 . . . 104.92(7) no
    Cl1 Ni2 S1 . . . 94.21(6) no
    Cl2 Ni2 Cl3 . . . 100.47(6) no
    Cl2 Ni2 S1 . . . 107.47(6) no
    Cl3 Ni2 S1 . . . 118.25(6) no
    Ni2 S1 C1 . . . 111.11(19) no
    Ni1 N1 C8 . . . 129.5(3) no
    Ni1 N1 C12 . . . 112.5(3) no
    C8 N1 C12 . . . 118.0(4) no
    C14 N2 C18 . . . 118.0(4) no
    Ni1 N2 C18 . . . 112.9(4) no
    Ni1 N2 C14 . . . 128.9(4) no
    Ni1 N3 C19 . . . 129.3(4) no
    C19 N3 C23 . . . 118.1(5) no
    Ni1 N3 C23 . . . 112.5(4) no
    C1 N4 C3 . . . 110.0(5) no
    C2 N5 C4 . . . 124.5(5) no
    C1 N5 C2 . . . 107.7(4) no
    C1 N5 C4 . . . 127.7(5) no
    C1 N4 H4 . . . 121(5) no
    C3 N4 H4 . . . 128(5) no
    N1 C8 C9 . . . 122.4(5) no
    C8 C9 C10 . . . 120.1(5) no
    C9 C10 C11 . . . 119.5(5) no
    C10 C11 C12 . . . 117.1(5) no
    C12 C11 C13 . . . 119.2(5) no
    C10 C11 C13 . . . 123.7(5) no
    N1 C12 C12 . . 2_555 117.6(4) no
    N1 C12 C11 . . . 123.0(5) no
    C11 C12 C12 . . 2_555 119.5(4) no
    C11 C13 C13 . . 2_555 121.3(6) no
    N2 C14 C15 . . . 123.5(7) no
    C14 C15 C16 . . . 118.6(8) no
    C15 C16 C17 . . . 121.3(6) no
    C16 C17 C18 . . . 116.1(6) no
    C18 C17 C25 . . 2_555 118.7(6) no
    C16 C17 C25 . . 2_555 125.2(5) no
    N2 C18 C23 . . 2_555 117.6(4) no
    N2 C18 C17 . . . 122.5(6) no
    C17 C18 C23 . . 2_555 119.9(6) no
    N3 C19 C20 . . . 122.1(5) no
    C19 C20 C21 . . . 119.5(7) no
    C20 C21 C22 . . . 120.5(8) no
    C21 C22 C23 . . . 117.0(6) no
    C21 C22 C24 . . . 125.7(8) no
    C23 C22 C24 . . . 117.3(7) no
    N3 C23 C18 . . 2_555 116.9(6) no
    C18 C23 C22 2_555 . . 120.3(5) no
    N3 C23 C22 . . . 122.8(6) no
    C22 C24 C25 . . . 122.1(8) no
    C17 C25 C24 2_555 . . 121.6(6) no
    N1 C8 H8 . . . 119.00 no
    C9 C8 H8 . . . 119.00 no
    C10 C9 H9 . . . 120.00 no
    C8 C9 H9 . . . 120.00 no
    C11 C10 H10 . . . 120.00 no
    C9 C10 H10 . . . 120.00 no
    C13 C13 H13 2_555 . . 119.00 no
    C11 C13 H13 . . . 119.00 no
    N2 C14 H14 . . . 118.00 no
    C15 C14 H14 . . . 118.00 no
    C14 C15 H15 . . . 121.00 no
    C16 C15 H15 . . . 121.00 no
    C17 C16 H16 . . . 120.00 no
    C15 C16 H16 . . . 119.00 no
    N3 C19 H19 . . . 119.00 no
    C20 C19 H19 . . . 119.00 no
    C19 C20 H20 . . . 120.00 no
    C21 C20 H20 . . . 120.00 no
    C20 C21 H21 . . . 120.00 no
    C22 C21 H21 . . . 120.00 no
    C25 C24 H24 . . . 119.00 no
    C22 C24 H24 . . . 119.00 no
    C24 C25 H25 . . . 119.00 no
    C17 C25 H25 2_555 . . 119.00 no
    N4 C1 N5 . . . 106.5(6) no
    S1 C1 N5 . . . 128.4(4) no
    S1 C1 N4 . . . 125.1(5) no
    N5 C2 C3 . . . 108.5(6) no
    N4 C3 C2 . . . 107.3(6) no
    N5 C4 C6 . . . 110.6(7) no
    N5 C4 C5 . . . 109.7(5) no
    C5 C4 C6 . . . 104.1(10) no
    C5 C4 C7 . . . 111.4(6) no
    C5 C4 C6A . . . 129(2) no
    C6 C4 C7 . . . 112.5(10) no
    C6A C4 C7 . . . 93(2) no
    N5 C4 C7 . . . 108.5(5) no
    N5 C4 C6A . . . 104.0(19) no
    N5 C2 H2 . . . 118(4) no
    C3 C2 H2 . . . 133(4) no
    N4 C3 H3 . . . 120(4) no
    C2 C3 H3 . . . 132(4) no
    C4 C5 H5A . . . 109.00 no
    C4 C5 H5B . . . 110.00 no
    C4 C5 H5C . . . 110.00 no
    H5A C5 H5B . . . 109.00 no
    H5A C5 H5C . . . 109.00 no
    H5B C5 H5C . . . 109.00 no
    C4 C6 H6A . . . 110.00 no
    C4 C6 H6B . . . 110.00 no
    C4 C6 H6C . . . 109.00 no
    H6A C6 H6B . . . 109.00 no
    H6A C6 H6C . . . 109.00 no
    H6B C6 H6C . . . 109.00 no
    C4 C6A H6A2 . . . 110.00 no
    C4 C6A H6A3 . . . 110.00 no
    H6A1 C6A H6A2 . . . 109.00 no
    H6A1 C6A H6A3 . . . 109.00 no
    H6A2 C6A H6A3 . . . 110.00 no
    C4 C6A H6A1 . . . 109.00 no
    H7B C7 H7C . . . 109.00 no
    C4 C7 H7A . . . 109.00 no
    C4 C7 H7B . . . 109.00 no
    C4 C7 H7C . . . 109.00 no
    H7A C7 H7B . . . 110.00 no
    H7A C7 H7C . . . 110.00 no
    N6 C26 C27 . . . 179.9(12) no
    C26 C27 H27A . . . 109.00 no
    C26 C27 H27B . . . 110.00 no
    C26 C27 H27C . . . 110.00 no
    H27A C27 H27B . . . 109.00 no
    H27A C27 H27C . . . 110.00 no
    H27B C27 H27C . . . 109.00 no
loop_
    _geom_torsion_atom_site_label_1
    _geom_torsion_atom_site_label_2
    _geom_torsion_atom_site_label_3
    _geom_torsion_atom_site_label_4
    _geom_torsion_site_symmetry_1
    _geom_torsion_site_symmetry_2
    _geom_torsion_site_symmetry_3
    _geom_torsion_site_symmetry_4
    _geom_torsion
    _geom_torsion_publ_flag
    N2 Ni1 N1 C8 . . . . 8.6(6) no
    N3 Ni1 N1 C8 . . . . -87.9(6) no
    N1 Ni1 N1 C8 2_555 . . . -178.2(6) no
    N3 Ni1 N1 C8 2_555 . . . 88.2(6) no
    N2 Ni1 N1 C12 . . . . -173.1(4) no
    N3 Ni1 N1 C12 . . . . 90.3(4) no
    N1 Ni1 N1 C12 2_555 . . . 0.1(4) no
    N3 Ni1 N1 C12 2_555 . . . -93.6(4) no
    N1 Ni1 N2 C14 . . . . -92.3(4) no
    N3 Ni1 N2 C14 . . . . 1.9(4) no
    N2 Ni1 N2 C14 2_555 . . . 81.7(4) no
    N3 Ni1 N2 C14 2_555 . . . 177.4(4) no
    N1 Ni1 N2 C18 . . . . 84.0(3) no
    N3 Ni1 N2 C18 . . . . 178.2(3) no
    N2 Ni1 N2 C18 2_555 . . . -102.0(3) no
    N3 Ni1 N2 C18 2_555 . . . -6.3(3) no
    N1 Ni1 N3 C19 . . . . 9.7(5) no
    N2 Ni1 N3 C19 . . . . -84.2(5) no
    N1 Ni1 N3 C19 2_555 . . . 89.7(5) no
    N2 Ni1 N3 C19 2_555 . . . -177.0(5) no
    N1 Ni1 N3 C23 . . . . -167.3(3) no
    N2 Ni1 N3 C23 . . . . 98.9(3) no
    N1 Ni1 N3 C23 2_555 . . . -87.3(3) no
    N2 Ni1 N3 C23 2_555 . . . 6.1(3) no
    Cl3 Ni2 S1 C1 . . . . -81.0(2) no
    Cl1 Ni2 S1 C1 . . . . 169.56(19) no
    Cl2 Ni2 S1 C1 . . . . 31.7(2) no
    Ni2 S1 C1 N4 . . . . -3.1(5) no
    Ni2 S1 C1 N5 . . . . 175.0(4) no
    Ni1 N1 C8 C9 . . . . 179.3(5) no
    C8 N1 C12 C12 . . . 2_555 178.3(6) no
    Ni1 N1 C12 C11 . . . . -180.0(5) no
    C12 N1 C8 C9 . . . . 1.1(10) no
    Ni1 N1 C12 C12 . . . 2_555 -0.2(6) no
    C8 N1 C12 C11 . . . . -1.5(9) no
    Ni1 N2 C18 C23 . . . 2_555 5.6(5) no
    C14 N2 C18 C17 . . . . 2.0(7) no
    Ni1 N2 C18 C17 . . . . -174.8(4) no
    Ni1 N2 C14 C15 . . . . 176.6(4) no
    C14 N2 C18 C23 . . . 2_555 -177.6(4) no
    C18 N2 C14 C15 . . . . 0.4(7) no
    Ni1 N3 C19 C20 . . . . -175.5(4) no
    C23 N3 C19 C20 . . . . 1.3(8) no
    C19 N3 C23 C22 . . . . -1.7(8) no
    Ni1 N3 C23 C18 . . . 2_555 -5.0(6) no
    C19 N3 C23 C18 . . . 2_555 177.6(5) no
    Ni1 N3 C23 C22 . . . . 175.6(4) no
    C3 N4 C1 N5 . . . . -0.3(6) no
    C3 N4 C1 S1 . . . . 178.2(4) no
    C1 N4 C3 C2 . . . . -0.1(7) no
    C4 N5 C1 S1 . . . . 5.2(8) no
    C1 N5 C4 C5 . . . . -62.7(8) no
    C1 N5 C2 C3 . . . . -0.6(7) no
    C4 N5 C2 C3 . . . . 176.5(5) no
    C2 N5 C1 N4 . . . . 0.5(6) no
    C2 N5 C4 C7 . . . . -117.4(7) no
    C1 N5 C4 C7 . . . . 59.2(8) no
    C4 N5 C1 N4 . . . . -176.5(5) no
    C2 N5 C1 S1 . . . . -177.8(4) no
    C2 N5 C4 C5 . . . . 120.8(7) no
    C1 N5 C4 C6 . . . . -176.9(11) no
    C2 N5 C4 C6 . . . . 6.5(12) no
    N1 C8 C9 C10 . . . . 0.5(11) no
    C8 C9 C10 C11 . . . . -1.8(11) no
    C9 C10 C11 C12 . . . . 1.4(11) no
    C9 C10 C11 C13 . . . . -179.0(7) no
    C12 C11 C13 C13 . . . 2_555 -2.3(11) no
    C10 C11 C12 N1 . . . . 0.2(10) no
    C13 C11 C12 C12 . . . 2_555 0.9(10) no
    C10 C11 C12 C12 . . . 2_555 -179.6(6) no
    C13 C11 C12 N1 . . . . -179.4(6) no
    C10 C11 C13 C13 . . . 2_555 178.1(8) no
    N1 C12 C12 C11 . . 2_555 2_555 -180.0(6) no
    C11 C12 C12 N1 . . 2_555 2_555 -180.0(6) no
    N1 C12 C12 N1 . . 2_555 2_555 0.3(8) no
    C11 C12 C12 C11 . . 2_555 2_555 -0.2(9) no
    C11 C13 C13 C11 . . 2_555 2_555 3.1(12) no
    N2 C14 C15 C16 . . . . -2.6(9) no
    C14 C15 C16 C17 . . . . 2.5(10) no
    C15 C16 C17 C25 . . . 2_555 178.2(6) no
    C15 C16 C17 C18 . . . . -0.4(9) no
    C18 C17 C25 C24 . . 2_555 2_555 1.8(9) no
    C16 C17 C25 C24 . . 2_555 2_555 -176.8(7) no
    C16 C17 C18 C23 . . . 2_555 177.6(5) no
    C25 C17 C18 N2 2_555 . . . 179.4(5) no
    C25 C17 C18 C23 2_555 . . 2_555 -1.1(8) no
    C16 C17 C18 N2 . . . . -1.9(8) no
    C17 C18 C23 C22 . . 2_555 2_555 -0.5(8) no
    N2 C18 C23 N3 . . 2_555 2_555 -0.4(7) no
    C17 C18 C23 N3 . . 2_555 2_555 -179.9(5) no
    N2 C18 C23 C22 . . 2_555 2_555 179.0(5) no
    N3 C19 C20 C21 . . . . 0.4(10) no
    C19 C20 C21 C22 . . . . -1.8(10) no
    C20 C21 C22 C24 . . . . -179.1(7) no
    C20 C21 C22 C23 . . . . 1.4(10) no
    C24 C22 C23 C18 . . . 2_555 1.5(8) no
    C21 C22 C23 N3 . . . . 0.4(9) no
    C24 C22 C23 N3 . . . . -179.2(5) no
    C23 C22 C24 C25 . . . . -0.9(10) no
    C21 C22 C24 C25 . . . . 179.6(7) no
    C21 C22 C23 C18 . . . 2_555 -179.0(6) no
    C22 C24 C25 C17 . . . 2_555 -0.8(11) no
    N5 C2 C3 N4 . . . . 0.5(7) no
loop_
    _geom_hbond_atom_site_label_D
    _geom_hbond_atom_site_label_H
    _geom_hbond_atom_site_label_A
    _geom_hbond_site_symmetry_A
    _geom_hbond_distance_DH
    _geom_hbond_distance_HA
    _geom_hbond_distance_DA
    _geom_hbond_angle_DHA
    _geom_hbond_publ_flag
    N4 H4 Cl2 . 0.85(6) 2.37(7) 3.178(6) 160(6) yes
    C2 H2 Cl3 3_676 0.82(7) 2.77(7) 3.552(8) 160(4) yes
    C5 H5C S1 . 0.96 2.75 3.402(9) 126 yes
    C7 H7A S1 . 0.96 2.68 3.409(8) 133 yes
    C10 H10 Cl3 7_566 0.93 2.72 3.557(7) 151 yes
    C25 H25 N6 8_454 0.93 2.60 3.502(9) 162 yes
data_global
_journal_date_recd_electronic     2008-04-01
_journal_date_accepted     2008-06-13
_journal_name_full     'Acta Crystallographica, Section E'
_journal_year     2008
_journal_volume     64
_journal_issue      7
_journal_page_first     m935
_journal_page_last     m936
_journal_paper_category     QM
_journal_coeditor_code     SU2050
_publ_contact_author_name     'Dr Udai P. Singh'
_publ_contact_author_address
;
Department of Chemistry
Indian Institute of Technology Roorkee
Roorkee 247667
India
;
_publ_contact_author_email     udaipfcy@iitr.ernet.in
_publ_contact_author_fax     '+91-1332-273560'
_publ_contact_author_phone     '+91-1332-285329'
_publ_section_title
;\
Hydrogen-bonding and \p--\p stacking interactions in
tris(1,10-phenanthroline-\k^2^<i>N</i>,<i>N</i>')nickel(II)
bis{[1-<i>tert</i>-butylimidazole-2(3<i>H</i>)-thione-\k<i>S</i>]\
trichloridonickelate(II)} acetonitrile disolvate
;
loop_
    _publ_author_name
    _publ_author_address
    'Udai P. Singh'
;
Department of Chemistry
Indian Institute of Technology Roorkee
Roorkee 247667
India
;
    'Vaibhave Aggarwal'
;
Department of Chemistry
Indian Institute of Technology Roorkee
Roorkee 247667
India
;
