# Supplementary material for: Hydrogen-bonding and π–π stacking inter­actions in tris­(1,10-phenanthroline-κ2 N,N′)nickel(II) bis­{[1-tert-butyl­imidazole-2(3H)-thione-κS]trichloridonickelate(II)} acetonitrile disolvate
Source: Acta Crystallogr Sect E Struct Rep Online. 2008 Jun 19;64(Pt 7):m935–6. doi: 10.1107/S1600536808018060 (PMC2961703; doi:10.1107/S1600536808018060)
Supplement: Supplementary file 2 [file e-64-0m935-Isup2.hkl]

# 
# h,k,l, Fc-squared, Fo-squared, sigma(Fo-squared) and status flag 
# 
data_I
_shelx_title ' newone in C2/c' 
_shelx_refln_list_code          4 
_shelx_F_calc_maximum      801.00 
_exptl_crystal_F_000      2720.00 
_reflns_d_resolution_high  0.8713 
 
loop_ 
 _symmetry_equiv_pos_as_xyz 
 'x, y, z' 
 '-x, y, -z+1/2' 
 'x+1/2, y+1/2, z' 
 '-x+1/2, y+1/2, -z+1/2' 
 '-x, -y, -z' 
 'x, -y, z-1/2' 
 '-x+1/2, -y+1/2, -z' 
 'x+1/2, -y+1/2, z-1/2' 
 
_cell_length_a    22.8953 
_cell_length_b    15.2934 
_cell_length_c    19.9417 
_cell_angle_alpha  90.000 
_cell_angle_beta  123.543 
_cell_angle_gamma  90.000 
 
_shelx_F_squared_multiplier     1.000 
 
loop_ 
 _refln_index_h 
 _refln_index_k 
 _refln_index_l 
 _refln_F_squared_calc 
 _refln_F_squared_meas 
 _refln_F_squared_sigma 
 _refln_observed_status 
   2   0   0    73026.50    64493.28   3714.60 o 
   4   0   0    58544.36    54918.28   1370.28 o 
   6   0   0    40930.34    36737.58   1080.10 o 
   8   0   0       27.20      -82.20     82.20 o 
  10   0   0      115.65      168.31    124.60 o 
  12   0   0    10373.88    11145.75    558.13 o 
  14   0   0     8925.23     9024.44    383.85 o 
  16   0   0      140.86        8.60    155.55 o 
  18   0   0      825.29     1182.69    238.80 o 
  20   0   0     1639.37     1679.02    278.72 o 
   1   1   0     5214.60     2993.20    340.47 o 
   3   1   0    89755.56    86682.84   1827.14 o 
   5   1   0    58285.84    56776.30   1473.28 o 
   7   1   0   235959.28   220525.06   5026.27 o 
   9   1   0    19966.26    18840.63    473.00 o 
  11   1   0      116.43       30.80     76.18 o 
  13   1   0      845.74     1047.69    106.80 o 
  15   1   0     3850.87     4318.90    180.25 o 
  17   1   0    12055.33    11836.06    407.42 o 
  19   1   0     2349.02     2647.19    218.88 o 
  21   1   0      360.74      482.60    215.45 o 
   0   2   0   250387.56   238980.67   5224.86 o 
   2   2   0     4944.68     4826.40    130.61 o 
   4   2   0    72831.78    67453.34   1170.79 o 
   6   2   0     7079.58     6890.54    166.84 o 
   8   2   0     1294.19     1530.13     92.72 o 
  10   2   0    27502.02    23418.84    567.99 o 
  12   2   0     1065.03     1122.98    107.31 o 
  14   2   0     3681.05     3485.13    160.05 o 
  16   2   0     2899.59     3358.45    163.85 o 
  18   2   0      757.42      820.68    170.92 o 
  20   2   0     3957.99     3975.01    430.82 o 
   1   3   0    11327.06    10278.42    213.50 o 
   3   3   0    36588.69    34497.64    610.58 o 
   5   3   0     4028.27     3837.06    119.39 o 
   7   3   0    18056.23    15630.06    340.06 o 
   9   3   0     1412.14     1085.68     99.87 o 
  11   3   0      751.83      548.02     93.43 o 
  13   3   0    18352.16    18174.20    468.00 o 
  15   3   0      113.14        0.23     96.06 o 
  17   3   0     9535.81    10527.29    356.87 o 
  19   3   0     1883.37     2202.64    254.78 o 
  21   3   0       28.99      137.29    213.28 o 
   0   4   0    10839.53     9875.97    253.48 o 
   2   4   0    30698.56    29652.20    562.87 o 
   4   4   0    29576.10    30472.87    566.94 o 
   6   4   0    14180.56    13498.60    287.80 o 
   8   4   0     5088.82     5488.60    164.85 o 
  10   4   0    18316.99    18207.45    459.76 o 
  12   4   0     5940.82     5704.02    209.25 o 
  14   4   0      735.28      627.94    117.03 o 
  16   4   0    17104.39    18935.50    627.11 o 
  18   4   0     3460.35     4176.93    432.05 o 
  20   4   0     6162.46     6710.18    574.04 o 
   1   5   0    34050.36    30766.29    512.99 o 
   3   5   0     4907.87     4412.19    122.21 o 
   5   5   0     4933.45     4952.18    147.20 o 
   7   5   0     7282.65     6685.83    199.94 o 
   9   5   0    13795.65    12712.64    302.42 o 
  11   5   0     1114.61     1132.86    112.47 o 
  13   5   0    22600.08    22812.40    575.49 o 
  15   5   0      278.84      333.09    121.55 o 
  17   5   0      297.34      720.54    158.95 o 
  19   5   0      194.92       86.86    208.20 o 
   0   6   0     1824.81     1461.85    133.33 o 
   2   6   0      953.10     1057.88     70.21 o 
   4   6   0     8001.04     6951.23    173.39 o 
   6   6   0    28089.58    28709.55    623.28 o 
   8   6   0     7048.27     7288.61    200.31 o 
  10   6   0     2000.11     2039.27    114.13 o 
  12   6   0     3688.70     3379.81    169.27 o 
  14   6   0     1325.80     1482.68    157.14 o 
  16   6   0     6325.96     6612.84    326.22 o 
  18   6   0      217.94       59.96    211.42 o 
  20   6   0     2868.96     3235.61    310.36 o 
   1   7   0     9259.49     7932.85    184.15 o 
   3   7   0     5186.61     4915.48    143.13 o 
   5   7   0     3101.35     2981.22    114.33 o 
   7   7   0     1976.99     2044.46    106.79 o 
   9   7   0     1224.73     1200.31     95.12 o 
  11   7   0     8989.15     8472.36    242.59 o 
  13   7   0     2522.80     2668.19    158.71 o 
  15   7   0      657.49      683.97    150.77 o 
  17   7   0      253.27      208.38    249.47 o 
  19   7   0      950.48     1140.75    320.88 o 
   0   8   0    34714.55    33914.67    797.66 o 
   2   8   0      876.49      912.01     77.56 o 
   4   8   0    22124.24    20713.88    382.07 o 
   6   8   0      438.00      378.86     80.40 o 
   8   8   0     7471.23     6897.87    215.95 o 
  10   8   0     1467.33     1259.37    104.47 o 
  12   8   0        5.78       58.22    103.50 o 
  14   8   0     1516.87     1424.86    139.71 o 
  16   8   0     2987.91     3227.97    498.82 o 
  18   8   0     6917.79     8291.13    652.68 o 
   1   9   0      866.16      762.18     81.75 o 
   3   9   0     4456.33     4051.99    135.91 o 
   5   9   0     1308.93     1349.11     97.43 o 
   7   9   0     5834.93     5519.54    172.20 o 
   9   9   0      181.49       73.10     93.77 o 
  11   9   0    12708.43    12576.85    331.62 o 
  13   9   0       27.61       22.74    105.80 o 
  15   9   0     4793.93     6113.24    311.90 o 
  17   9   0        8.96      125.70    403.27 o 
   0  10   0    16994.39    17106.77    510.53 o 
   2  10   0     2493.35     2403.01    107.17 o 
   4  10   0    12041.30    12220.59    254.23 o 
   6  10   0     1142.32     1120.90    111.62 o 
   8  10   0     1954.55     1730.46    127.23 o 
  10  10   0     1350.87     1259.14    122.28 o 
  12  10   0       25.74       25.25     95.41 o 
  14  10   0     1695.10     3032.13    600.13 o 
  16  10   0       58.00      719.87    441.66 o 
  18  10   0     3467.85     3432.52    536.50 o 
   1  11   0    11561.32    11132.21    254.91 o 
   3  11   0     1169.97     1306.34    100.47 o 
   5  11   0     2811.57     2864.95    128.38 o 
   7  11   0      306.15      175.41     92.50 o 
   9  11   0       10.76      -43.45    105.36 o 
  11  11   0     2277.20     2304.50    144.36 o 
  13  11   0      490.03      624.54    168.87 o 
  15  11   0     3146.79     3919.78    300.92 o 
   0  12   0      235.96       22.03    134.88 o 
   2  12   0    14639.63    14911.68    311.93 o 
   4  12   0      898.06      954.85    103.18 o 
   6  12   0      387.63      411.17    106.67 o 
   8  12   0      197.29      264.85    109.35 o 
  10  12   0      452.83      572.27    125.37 o 
  12  12   0     1216.89     1328.57    150.31 o 
  14  12   0      198.78      613.38    362.06 o 
   1  13   0     1628.05     1812.19    125.12 o 
   3  13   0      145.05      118.90    108.11 o 
   5  13   0    11979.87    12563.53    338.34 o 
   7  13   0     3385.50     3775.64    193.96 o 
   9  13   0     2484.64     2627.05    168.65 o 
  11  13   0      289.73      244.60    132.81 o 
  13  13   0     1341.25     1413.51    199.10 o 
   0  14   0     7160.88     7723.67    338.33 o 
   2  14   0     6927.62     7032.22    229.90 o 
   4  14   0      485.24      613.09    127.48 o 
   6  14   0     1196.48     1341.12    144.14 o 
   8  14   0     1684.87     1981.49    159.10 o 
  10  14   0      293.12      324.17    149.80 o 
  12  14   0     5117.08     5322.15    264.88 o 
   1  15   0     1974.42     1864.14    194.75 o 
   3  15   0      101.71      -57.90    127.92 o 
   5  15   0     6440.60     7068.64    262.59 o 
   7  15   0       73.45      225.64    132.14 o 
   9  15   0     2116.92     2504.85    238.66 o 
  11  15   0       16.64      -49.78    184.96 o 
   0  16   0       39.35     -183.09    183.09 o 
   2  16   0     3120.66     3297.02    219.63 o 
   4  16   0        0.90       45.50    136.55 o 
   6  16   0      107.34      152.07    145.25 o 
   8  16   0     1774.23     1932.27    219.51 o 
   1  17   0      204.56      523.08    160.91 o 
   3  17   0      286.53      358.41    152.64 o 
   5  17   0     3640.60     4488.36    394.79 o 
 -21   1   1      126.27      118.01    196.75 o 
 -19   1   1      305.90      324.00    129.99 o 
 -17   1   1        9.58      -95.40     95.40 o 
 -15   1   1       35.84      -31.56     92.39 o 
 -13   1   1      416.64      351.07     93.57 o 
 -11   1   1     1358.10     1179.64    113.23 o 
  -9   1   1    10012.44     9151.41    278.07 o 
  -7   1   1     2870.18     2524.30     96.30 o 
  -5   1   1     3917.73     3981.81    151.07 o 
  -3   1   1     4350.99     3912.02    166.28 o 
  -1   1   1     2258.11     2194.65     90.90 o 
   1   1   1     2427.12     2194.21     70.73 o 
   3   1   1      835.69      733.22     60.03 o 
   5   1   1     3975.47     3605.65    125.89 o 
   7   1   1        4.29        9.56     59.11 o 
   9   1   1      104.25       11.93     68.06 o 
  11   1   1      731.83      753.84     89.40 o 
  13   1   1        3.36      -10.82     81.96 o 
  15   1   1       17.03      -32.09     92.08 o 
  17   1   1     1573.68     1544.06    191.02 o 
  19   1   1      113.38      -37.90    160.94 o 
  21   1   1        0.57      149.82    287.54 o 
 -22   2   1      447.62      -45.00    269.23 o 
 -20   2   1       39.68     -157.90    192.87 o 
 -18   2   1      598.32      320.73    115.04 o 
 -16   2   1      426.99      322.14    101.20 o 
 -14   2   1       15.34      -88.88     88.88 o 
 -12   2   1     6761.33     5805.56    225.28 o 
 -10   2   1      901.75      841.51     89.45 o 
  -8   2   1    12668.86    11396.12    275.41 o 
  -6   2   1       64.05       87.54     67.83 o 
  -4   2   1    25335.53    23593.83    484.71 o 
  -2   2   1     9726.13     9179.14    207.94 o 
   0   2   1     1003.36     1055.36     96.22 o 
   2   2   1      328.56      235.94     43.03 o 
   4   2   1     8903.33     8847.51    185.69 o 
   6   2   1     2880.80     2577.17    112.16 o 
   8   2   1     1063.84     1037.27     79.70 o 
  10   2   1      456.06      495.20     85.38 o 
  12   2   1        3.57      -76.41     76.41 o 
  14   2   1        2.22      -83.62     83.62 o 
  16   2   1     2178.21     2050.92    164.22 o 
  18   2   1      388.61       52.58    166.16 o 
  20   2   1      351.36      393.05    215.91 o 
 -21   3   1      285.04        4.74    202.63 o 
 -19   3   1     4468.18     4609.67    268.13 o 
 -17   3   1      207.17       96.04    138.35 o 
 -15   3   1     1044.05     1336.50    136.70 o 
 -13   3   1      145.61      -14.02     96.55 o 
 -11   3   1      216.37      -23.18     79.16 o 
  -9   3   1    17375.94    16807.77    378.04 o 
  -7   3   1     3234.05     2999.82    107.19 o 
  -5   3   1        1.07      -10.17     53.12 o 
  -3   3   1       76.38      -13.45     61.30 o 
  -1   3   1   134676.33   129235.15   2188.27 o 
   1   3   1    10694.83    11455.56    214.20 o 
   3   3   1     5560.47     5481.63    134.57 o 
   5   3   1    21530.26    20205.79    417.21 o 
   7   3   1      980.04     1145.61     95.24 o 
   9   3   1     4302.29     3126.44    137.38 o 
  11   3   1       55.37       28.85     84.98 o 
  13   3   1      179.37       21.34     90.30 o 
  15   3   1     1529.48     1493.58    139.51 o 
  17   3   1     3956.26     4253.46    252.60 o 
  19   3   1      972.21     1200.54    229.68 o 
 -20   4   1      420.71      795.67    223.37 o 
 -18   4   1      201.66      230.31    148.66 o 
 -16   4   1      710.42      680.64    130.30 o 
 -14   4   1     2352.82     2324.76    165.91 o 
 -12   4   1     7379.26     6711.81    340.40 o 
 -10   4   1       69.95       12.54     73.42 o 
  -8   4   1      680.64      480.04     77.46 o 
  -6   4   1     2269.46     2416.41     86.58 o 
  -4   4   1       57.53       50.49     58.68 o 
  -2   4   1    33812.77    32981.53    567.89 o 
   0   4   1    16899.64    15278.25    275.08 o 
   2   4   1   147336.84   143789.20   2485.24 o 
   4   4   1    19520.83    19515.41    391.14 o 
   6   4   1    25429.60    23691.57    516.09 o 
   8   4   1    18741.28    16956.99    389.91 o 
  10   4   1     1777.57     1720.37    117.98 o 
  12   4   1      196.41      -78.44    137.95 o 
  14   4   1     1902.04     2066.26    133.47 o 
  16   4   1     2565.82     2747.10    221.42 o 
  18   4   1      186.56      265.61    190.44 o 
  20   4   1      101.60      -64.75    216.61 o 
 -21   5   1     1073.91     1204.97    252.10 o 
 -19   5   1    10973.47    12994.04    445.41 o 
 -17   5   1      394.98      397.84    133.86 o 
 -15   5   1      254.71      149.24    114.85 o 
 -13   5   1     2322.32     2212.51    192.18 o 
 -11   5   1     1067.10      885.43     98.24 o 
  -9   5   1     6409.04     5743.05    182.52 o 
  -7   5   1     2734.55     2559.57     99.42 o 
  -5   5   1     7047.28     6311.94    164.78 o 
  -3   5   1      327.74      270.46     63.73 o 
  -1   5   1    36108.34    34463.39    532.41 o 
   1   5   1    34339.49    32820.06    550.29 o 
   3   5   1    44335.69    42875.53    770.08 o 
   5   5   1      532.41      837.90     86.48 o 
   7   5   1     8054.46     7151.42    232.88 o 
   9   5   1    12558.73    12268.20    308.86 o 
  11   5   1     1491.42     1220.21    114.22 o 
  13   5   1      481.57      600.25    111.84 o 
  15   5   1     2526.57     2624.26    194.03 o 
  17   5   1     2062.35     2654.32    239.58 o 
  19   5   1     1938.73     1820.77    268.82 o 
 -20   6   1     1378.26     1557.28    265.49 o 
 -18   6   1     2004.51     3026.30    341.64 o 
 -16   6   1     2051.97     2081.29    170.73 o 
 -14   6   1     1401.42     1341.92    141.17 o 
 -12   6   1     4606.36     4266.85    173.49 o 
 -10   6   1        1.13      -79.25     79.25 o 
  -8   6   1     1022.16      596.01     80.00 o 
  -6   6   1    12839.61    12794.72    267.14 o 
  -4   6   1     1246.20     1094.55     76.87 o 
  -2   6   1    11852.74    10499.07    212.42 o 
   0   6   1     1324.03     1316.29     71.65 o 
   2   6   1    13752.47    13078.97    271.30 o 
   4   6   1     7582.15     6392.89    172.03 o 
   6   6   1    36777.11    34817.54    699.11 o 
   8   6   1    23405.79    21698.57    464.98 o 
  10   6   1      463.09      276.41     87.59 o 
  12   6   1      563.94      479.53    109.20 o 
  14   6   1      558.05      746.39    123.38 o 
  16   6   1     2895.97     2955.20    207.99 o 
  18   6   1      851.56      743.35    233.30 o 
 -19   7   1     1132.97     1412.31    239.12 o 
 -17   7   1     4868.58     6127.72    571.58 o 
 -15   7   1      206.71      228.91    122.49 o 
 -13   7   1        8.19      -95.69     95.69 o 
 -11   7   1     4300.57     3729.30    157.30 o 
  -9   7   1     6545.35     6383.36    187.07 o 
  -7   7   1     1242.76     1241.99     93.97 o 
  -5   7   1     1058.01     1163.46     82.56 o 
  -3   7   1     9868.48     9048.63    200.67 o 
  -1   7   1    50161.82    47473.02    808.62 o 
   1   7   1    36727.38    33429.37    565.18 o 
   3   7   1     6781.04     5645.93    154.35 o 
   5   7   1    18305.51    18428.13    372.88 o 
   7   7   1     1475.18     1312.88    104.08 o 
   9   7   1     6523.06     6320.88    198.59 o 
  11   7   1     2628.38     2606.88    145.52 o 
  13   7   1     2709.05     2900.32    163.14 o 
  15   7   1      195.22      176.30    180.73 o 
  17   7   1       87.50      254.50    262.42 o 
  19   7   1     1436.33     1826.03    361.04 o 
 -20   8   1       68.31      401.93    377.70 o 
 -18   8   1      144.64      480.29    199.32 o 
 -16   8   1     2791.69     3136.36    272.85 o 
 -14   8   1      818.57      956.21    204.03 o 
 -12   8   1     2265.89     2395.07    136.22 o 
 -10   8   1       50.73      -80.25     80.25 o 
  -8   8   1     5841.68     5463.97    222.42 o 
  -6   8   1    12437.07    11490.40    254.17 o 
  -4   8   1    44197.81    43799.52    744.29 o 
  -2   8   1     4490.39     3896.88    122.85 o 
   0   8   1      541.12      515.51     69.43 o 
   2   8   1     5789.98     5889.67    159.88 o 
   4   8   1    18219.35    18099.43    348.15 o 
   6   8   1     8663.00     7923.38    206.83 o 
   8   8   1     9742.80     9532.42    266.04 o 
  10   8   1     6324.44     6161.51    204.36 o 
  12   8   1       79.65      123.31    104.39 o 
  14   8   1      405.43      419.22    179.95 o 
  16   8   1     1020.31     1013.39    180.28 o 
  18   8   1      186.67      286.30    267.05 o 
 -19   9   1      571.20      403.46    272.35 o 
 -17   9   1      659.47     1116.58    214.61 o 
 -15   9   1       67.78      625.05    255.67 o 
 -13   9   1      557.03      617.00    115.08 o 
 -11   9   1     4393.51     4584.57    178.79 o 
  -9   9   1     3562.01     3550.44    136.32 o 
  -7   9   1      220.53      255.66     83.30 o 
  -5   9   1       66.75       44.91     69.54 o 
  -3   9   1    27917.33    26607.20    482.46 o 
  -1   9   1    10933.59    10642.67    231.84 o 
   1   9   1    31467.03    29235.55    551.91 o 
   3   9   1    32925.87    32899.00    573.66 o 
   5   9   1     2290.17     2331.58    110.45 o 
   7   9   1       39.61      -68.75     86.65 o 
   9   9   1     1389.33     1501.05    117.07 o 
  11   9   1     1057.37      996.14    120.33 o 
  13   9   1      418.14      425.52    144.23 o 
  15   9   1      114.48      600.14    160.63 o 
  17   9   1      217.06      576.92    312.66 o 
 -18  10   1       41.34      520.64    208.64 o 
 -16  10   1      927.64     1088.37    255.49 o 
 -14  10   1     1290.15     1406.28    147.17 o 
 -12  10   1      312.42      472.97    107.72 o 
 -10  10   1      119.20      133.07     91.01 o 
  -8  10   1     2135.04     2143.39    125.85 o 
  -6  10   1     8989.26     8956.34    207.82 o 
  -4  10   1    13498.45    14034.74    287.90 o 
  -2  10   1      554.60      479.47     82.05 o 
   0  10   1      790.53      708.45     81.72 o 
   2  10   1       38.96        7.40     79.93 o 
   4  10   1    13880.26    13585.99    281.67 o 
   6  10   1     8919.01     8588.48    232.99 o 
   8  10   1     3025.11     3015.66    150.05 o 
  10  10   1     2597.14     2635.76    197.88 o 
  12  10   1       77.91      266.33    134.23 o 
  14  10   1      614.10      832.01    225.29 o 
  16  10   1      119.13      268.55    251.38 o 
 -17  11   1      677.97     1001.92    294.52 o 
 -15  11   1      545.16      969.16    347.49 o 
 -13  11   1     1159.54     1308.51    195.86 o 
 -11  11   1      236.86      298.86    107.18 o 
  -9  11   1       11.37      -99.64     99.64 o 
  -7  11   1     1518.10     1596.49    109.06 o 
  -5  11   1      409.13      396.00     82.83 o 
  -3  11   1     5722.20     5542.49    162.92 o 
  -1  11   1     6154.37     6266.37    177.38 o 
   1  11   1     5418.45     5037.98    160.49 o 
   3  11   1    11810.71    12313.96    271.41 o 
   5  11   1       15.43      -85.16     85.16 o 
   7  11   1      193.37      114.65     96.05 o 
   9  11   1       41.39      -57.57    101.74 o 
  11  11   1     1197.26     1197.83    157.36 o 
  13  11   1      294.66      349.94    162.11 o 
  15  11   1      203.27      406.50    179.01 o 
 -16  12   1        6.22      102.05    203.48 o 
 -14  12   1     4954.74     4920.59    410.96 o 
 -12  12   1        8.45      -59.12    113.79 o 
 -10  12   1      241.71      160.53    117.07 o 
  -8  12   1       63.75       -0.53    101.40 o 
  -6  12   1      613.37      647.70    104.28 o 
  -4  12   1     1249.52     1178.48    105.53 o 
  -2  12   1     1741.01     1656.47    113.69 o 
   0  12   1     2881.51     2854.09    143.46 o 
   2  12   1      154.20       48.09     92.02 o 
   4  12   1     2727.34     2746.25    135.74 o 
   6  12   1      657.94      593.27    109.58 o 
   8  12   1      281.99      248.37    115.40 o 
  10  12   1      345.01      277.82    116.29 o 
  12  12   1      558.82      655.34    152.61 o 
  14  12   1     1497.95     1925.07    219.44 o 
 -15  13   1      868.38      969.42    231.22 o 
 -13  13   1      112.80      206.67    214.03 o 
 -11  13   1       82.34      102.01    122.52 o 
  -9  13   1       21.54      -33.25    121.58 o 
  -7  13   1     2661.84     2765.56    166.29 o 
  -5  13   1     2811.94     2727.24    149.84 o 
  -3  13   1      127.44      174.05    107.09 o 
  -1  13   1      259.44      298.89    110.26 o 
   1  13   1      361.22      372.72    112.95 o 
   3  13   1      516.80      609.17    116.16 o 
   5  13   1       34.25        8.07    108.50 o 
   7  13   1     4857.61     5027.95    212.58 o 
   9  13   1       40.08     -115.40    115.40 o 
  11  13   1      186.66      313.92    147.89 o 
  13  13   1      266.82      259.59    157.42 o 
 -12  14   1      117.60      110.02    155.87 o 
 -10  14   1        2.84      116.18    151.83 o 
  -8  14   1     1614.22     1785.91    167.05 o 
  -6  14   1       31.49       35.61    123.71 o 
  -4  14   1      469.92      673.67    159.08 o 
  -2  14   1     1396.24     1521.37    138.80 o 
   0  14   1      112.76     -107.11    124.06 o 
   2  14   1     1247.96     1410.06    146.02 o 
   4  14   1     1655.63     1586.02    145.38 o 
   6  14   1      321.60      348.72    150.42 o 
   8  14   1      249.03      182.04    141.05 o 
  10  14   1       16.77      -38.35    153.87 o 
  12  14   1       88.78       70.00    156.40 o 
 -11  15   1      129.85       86.20    164.09 o 
  -9  15   1      347.24      386.88    148.78 o 
  -7  15   1        5.41      -82.99    133.79 o 
  -5  15   1       95.82       55.55    135.47 o 
  -3  15   1       36.07      -58.38    132.52 o 
  -1  15   1      464.19      392.84    125.44 o 
   1  15   1      126.33      173.73    121.73 o 
   3  15   1      121.53      133.50    129.56 o 
   5  15   1      185.54      231.14    131.99 o 
   7  15   1      846.27      980.43    162.94 o 
   9  15   1        0.55     -111.59    148.28 o 
  -8  16   1        6.80       97.67    142.68 o 
  -6  16   1      578.95      588.27    154.86 o 
  -4  16   1      119.55      140.65    142.91 o 
  -2  16   1       91.86        1.05    136.06 o 
   0  16   1       87.43     -134.05    134.05 o 
   2  16   1        9.61       31.08    130.97 o 
   4  16   1       81.16      372.36    138.03 o 
   6  16   1      411.76      410.99    160.84 o 
   8  16   1       13.30       79.83    220.42 o 
  -5  17   1      588.93      568.46    165.31 o 
  -3  17   1      499.08      451.67    168.26 o 
  -1  17   1      322.69      226.90    205.96 o 
   1  17   1       20.43       47.59    159.09 o 
   3  17   1      108.92      347.16    151.92 o 
 -22   0   2     2191.73     2768.63    527.53 o 
 -20   0   2     2996.03     3011.99    240.98 o 
 -18   0   2    12007.40    11508.20    552.85 o 
 -16   0   2      426.81      491.91    147.11 o 
 -14   0   2       89.28      140.80    126.55 o 
 -12   0   2    45046.00    41309.70   2043.12 o 
 -10   0   2    21493.03    18942.43    696.72 o 
  -8   0   2    36644.36    31267.95   1624.19 o 
  -6   0   2    12295.85     9321.09    514.15 o 
  -4   0   2     2442.23     2903.86    169.92 o 
  -2   0   2   105200.03   200490.22   7608.43 o 
   0   0   2    51944.60    50779.91   2109.97 o 
   2   0   2    68056.16    68393.69   1924.53 o 
   4   0   2   109576.88   108930.50   3326.79 o 
   6   0   2    70125.96    65953.12   1741.29 o 
   8   0   2     1093.43     1133.28    109.57 o 
  10   0   2     1608.52     1508.69    126.07 o 
  12   0   2     5566.95     5289.19    299.78 o 
  14   0   2     1013.21      965.03    139.74 o 
  16   0   2      587.61      511.55    239.64 o 
  18   0   2     5412.56     6217.71    455.15 o 
  20   0   2        9.21       -1.47    239.18 o 
 -21   1   2     2989.46     3311.30    315.90 o 
 -19   1   2     9908.65    10368.11    320.36 o 
 -17   1   2     1524.43     1538.80    125.00 o 
 -15   1   2    19591.41    18118.08    458.17 o 
 -13   1   2    11310.34    10693.89    350.90 o 
 -11   1   2    16930.32    15433.62    379.32 o 
  -9   1   2    14524.93    13645.66    442.96 o 
  -7   1   2     5196.94     4766.28    175.46 o 
  -5   1   2   133781.83   130419.60   3212.17 o 
  -3   1   2     7667.82     8804.95    216.13 o 
  -1   1   2   151011.70   171733.25   4113.49 o 
   1   1   2    15413.40    14806.81    299.66 o 
   3   1   2     1850.18     1963.31     78.34 o 
   5   1   2    50712.18    48510.89    938.50 o 
   7   1   2    38000.14    36399.11    780.26 o 
   9   1   2    20851.26    18654.60    410.58 o 
  11   1   2     1893.78     1828.58    101.80 o 
  13   1   2     7484.60     7238.90    211.35 o 
  15   1   2     5632.82     5415.83    219.57 o 
  17   1   2     3564.33     3493.31    242.61 o 
  19   1   2       22.35       65.01    182.97 o 
 -22   2   2     2224.97     2412.50    369.18 o 
 -20   2   2     2322.51     2298.83    233.48 o 
 -18   2   2    10725.45    10887.70    360.18 o 
 -16   2   2      203.41       53.36    111.74 o 
 -14   2   2    17008.86    17249.93    869.41 o 
 -12   2   2    13704.92    12615.03    416.72 o 
 -10   2   2     8602.91     8399.28    331.21 o 
  -8   2   2    13273.10    12790.47    331.07 o 
  -6   2   2     8446.75     7938.45    226.98 o 
  -4   2   2     8075.91     7481.83    183.20 o 
  -2   2   2    20782.97    21967.34    413.30 o 
   0   2   2    24474.73    24908.92    450.13 o 
   2   2   2   227568.78   219817.83   3658.53 o 
   4   2   2    32650.83    30189.47    622.18 o 
   6   2   2    22492.56    20465.73    414.26 o 
   8   2   2    34319.67    34160.25    742.49 o 
  10   2   2      203.26      151.18     68.93 o 
  12   2   2     4469.63     4380.65    175.48 o 
  14   2   2        4.69      -39.88     84.29 o 
  16   2   2     2315.73     2702.57    216.00 o 
  18   2   2     4305.24     4657.99    308.45 o 
  20   2   2      130.64      162.94    217.86 o 
 -21   3   2     2848.01     3172.02    301.89 o 
 -19   3   2       42.36      -10.93    126.50 o 
 -17   3   2      452.99      463.27    136.53 o 
 -15   3   2     8976.23     9165.62    338.37 o 
 -13   3   2     1316.59     1179.15    130.73 o 
 -11   3   2    12608.64    10949.29    336.47 o 
  -9   3   2     2458.67     3010.27    139.83 o 
  -7   3   2     4157.29     3403.92    124.02 o 
  -5   3   2    17879.35    15913.58    400.84 o 
  -3   3   2    83034.70    79878.34   1545.09 o 
  -1   3   2     1112.80     1207.90     73.18 o 
   1   3   2   369663.03   361663.09   5769.01 o 
   3   3   2       77.51      108.14     57.20 o 
   5   3   2    87604.26    85476.76   1526.31 o 
   7   3   2     4930.79     4367.24    136.02 o 
   9   3   2    22950.78    21993.64    505.92 o 
  11   3   2       56.46      -79.07     79.07 o 
  13   3   2      361.08      392.06     93.49 o 
  15   3   2     9355.67    10024.66    344.98 o 
  17   3   2      269.81      303.05    172.62 o 
  19   3   2     1463.36     1564.41    249.75 o 
 -22   4   2     1031.50     1160.90    247.64 o 
 -20   4   2     1113.81     1293.02    180.15 o 
 -18   4   2    16214.38    17390.36    512.35 o 
 -16   4   2      305.08      391.79    142.26 o 
 -14   4   2    28246.02    27781.43    644.26 o 
 -12   4   2     1431.97     1368.94    117.14 o 
 -10   4   2     4798.82     3890.32    162.75 o 
  -8   4   2      296.26      191.87     78.26 o 
  -6   4   2    39038.91    39500.46    713.87 o 
  -4   4   2     2568.19     2880.85    129.09 o 
  -2   4   2   100432.98    94725.02   1706.04 o 
   0   4   2    32929.93    32469.35    552.18 o 
   2   4   2   177138.06   174984.41   2944.05 o 
   4   4   2    27359.65    25753.91    520.89 o 
   6   4   2     2570.55     2525.23    118.03 o 
   8   4   2    29751.23    28337.12    613.68 o 
  10   4   2     6352.74     6043.79    211.94 o 
  12   4   2    18571.02    18700.07    535.54 o 
  14   4   2     1880.74     2010.62    159.96 o 
  16   4   2      909.54     1044.14    156.47 o 
  18   4   2     3754.52     3369.25    308.43 o 
 -21   5   2     1353.79     1327.53    252.18 o 
 -19   5   2     3485.15     3829.69    264.11 o 
 -17   5   2     3139.24     3805.29    209.11 o 
 -15   5   2     6073.83     6265.95    268.81 o 
 -13   5   2     2326.11     2044.57    136.82 o 
 -11   5   2    17189.89    17064.42    446.76 o 
  -9   5   2     1701.62     1476.55    113.13 o 
  -7   5   2    18998.88    16893.27    333.99 o 
  -5   5   2     3275.45     3640.57    113.74 o 
  -3   5   2     6501.28     7289.26    168.95 o 
  -1   5   2    87536.92    83179.48   1378.24 o 
   1   5   2    28790.67    27162.88    462.53 o 
   3   5   2      708.63      457.67     70.18 o 
   5   5   2   108396.82   104449.45   2073.14 o 
   7   5   2        0.66      -47.71     78.37 o 
   9   5   2    22945.23    21835.63    495.11 o 
  11   5   2     9669.30     9789.98    294.15 o 
  13   5   2     1682.25     1537.67    129.74 o 
  15   5   2     2150.46     2486.77    180.39 o 
  17   5   2     1292.29     1060.09    209.17 o 
  19   5   2     3683.35     4450.75    348.74 o 
 -20   6   2       91.20       60.91    196.18 o 
 -18   6   2     3618.66     4219.53    231.15 o 
 -16   6   2      826.54      936.29    154.74 o 
 -14   6   2     9374.22     9486.78    299.97 o 
 -12   6   2      102.78      -94.86     94.86 o 
 -10   6   2    17761.15    16349.36    409.76 o 
  -8   6   2     2335.52     2308.27    105.76 o 
  -6   6   2     7787.52     6991.05    173.65 o 
  -4   6   2      485.89      445.31     75.92 o 
  -2   6   2    16924.40    15906.64    302.28 o 
   0   6   2    11941.67    10957.94    222.22 o 
   2   6   2    51804.16    50701.95    870.92 o 
   4   6   2    33959.00    33056.13    624.66 o 
   6   6   2      291.60      191.78     80.97 o 
   8   6   2     8339.03     7554.40    233.17 o 
  10   6   2     1406.93     1411.60    113.79 o 
  12   6   2     5630.78     5574.54    283.14 o 
  14   6   2      102.27      -75.15    134.01 o 
  16   6   2      108.55       12.92    162.37 o 
  18   6   2     1007.39      959.37    243.32 o 
 -21   7   2      275.18      492.54    390.71 o 
 -19   7   2      665.03     1057.23    219.51 o 
 -17   7   2     2699.04     3108.01    294.02 o 
 -15   7   2     7930.22     8206.28    280.70 o 
 -13   7   2     3994.19     3757.64    181.34 o 
 -11   7   2     2426.24     2666.89    146.34 o 
  -9   7   2       81.12        2.59     83.35 o 
  -7   7   2     2821.00     3032.97    111.34 o 
  -5   7   2    19533.69    19367.14    388.63 o 
  -3   7   2     4768.19     4744.66    139.65 o 
  -1   7   2     7731.85     7075.81    178.10 o 
   1   7   2      733.26      608.08     75.69 o 
   3   7   2     5449.29     5644.63    153.48 o 
   5   7   2     1676.51     1439.83     98.97 o 
   7   7   2     6809.77     6002.47    208.23 o 
   9   7   2     9701.71     8909.28    264.83 o 
  11   7   2      162.71      234.97     97.30 o 
  13   7   2        3.14       -5.71    130.34 o 
  15   7   2     1434.56     1378.81    307.60 o 
  17   7   2     3371.75     3792.67    286.77 o 
 -20   8   2     2560.37     3816.86    471.01 o 
 -18   8   2      846.01     1417.05    205.33 o 
 -16   8   2       69.68      837.45    144.31 o 
 -14   8   2       82.26      132.79    155.67 o 
 -12   8   2    11581.55    11951.93    337.79 o 
 -10   8   2     1049.74      862.17    104.02 o 
  -8   8   2     9313.83     8722.29    206.55 o 
  -6   8   2      322.64      231.34     73.05 o 
  -4   8   2     1010.26     1019.92     91.13 o 
  -2   8   2       63.50       50.59     73.42 o 
   0   8   2     4712.76     4652.61    135.51 o 
   2   8   2    21662.59    19472.15    374.85 o 
   4   8   2     5017.22     5998.20    162.90 o 
   6   8   2     2280.93     2099.50    118.49 o 
   8   8   2     1195.71      948.70    119.99 o 
  10   8   2     3130.90     3456.74    150.78 o 
  12   8   2      531.77      683.54    146.80 o 
  14   8   2    11896.49    13523.51    453.72 o 
  16   8   2     1530.82     1442.33    314.81 o 
  18   8   2        4.18      424.01    303.11 o 
 -19   9   2     2279.44     3024.18    291.54 o 
 -17   9   2     1055.74     1832.29    210.31 o 
 -15   9   2     6118.60     5898.68    240.03 o 
 -13   9   2     2935.01     3049.32    182.64 o 
 -11   9   2       33.53        0.13     91.68 o 
  -9   9   2      178.15       -2.39     76.54 o 
  -7   9   2       28.82      -11.56     78.03 o 
  -5   9   2    42655.91    42222.68    746.88 o 
  -3   9   2    20579.03    20357.35    396.58 o 
  -1   9   2    52116.85    48040.89    855.91 o 
   1   9   2      113.82       14.46     75.27 o 
   3   9   2     8293.25     8197.92    204.14 o 
   5   9   2      520.95      597.96     88.57 o 
   7   9   2     1279.30     1150.67    107.34 o 
   9   9   2      511.97      617.34    115.97 o 
  11   9   2     1660.88     1539.45    150.76 o 
  13   9   2     1662.87     2026.62    211.50 o 
  15   9   2       19.00      540.09    357.97 o 
  17   9   2     5843.56     6461.11    421.43 o 
 -18  10   2        0.69     1067.01    256.57 o 
 -16  10   2     1395.40     1678.97    209.70 o 
 -14  10   2       69.68      448.50    276.71 o 
 -12  10   2     7269.85     7764.41    287.32 o 
 -10  10   2     3250.01     3587.51    152.65 o 
  -8  10   2     3782.88     3996.66    149.65 o 
  -6  10   2       84.91       94.50     79.87 o 
  -4  10   2     4138.52     4314.04    149.18 o 
  -2  10   2     1778.24     1797.51    106.84 o 
   0  10   2     3311.60     3328.47    126.32 o 
   2  10   2     5435.86     5174.17    159.81 o 
   4  10   2     1734.95     1653.87    110.80 o 
   6  10   2     2418.16     2527.20    126.96 o 
   8  10   2     8710.76     8075.30    262.36 o 
  10  10   2     2629.23     3133.67    220.40 o 
  12  10   2      604.46      965.73    176.86 o 
  14  10   2     4872.85     5182.44    351.83 o 
  16  10   2     1263.69     1117.82    315.62 o 
 -17  11   2     1346.08     1965.02    342.41 o 
 -15  11   2      150.10      529.17    140.06 o 
 -13  11   2     1771.61     2064.47    170.08 o 
 -11  11   2        8.67      -94.22    107.79 o 
  -9  11   2      290.20      419.73    103.40 o 
  -7  11   2     3334.80     3406.00    172.69 o 
  -5  11   2     4694.31     4770.97    162.30 o 
  -3  11   2    20159.94    19628.90    398.85 o 
  -1  11   2     7174.89     7131.79    206.01 o 
   1  11   2      812.92      671.87     96.71 o 
   3  11   2     3705.35     3789.06    148.87 o 
   5  11   2        0.68      -19.07     88.09 o 
   7  11   2      935.52      893.36    113.90 o 
   9  11   2       13.20       79.19    113.92 o 
  11  11   2      297.78      428.85    143.30 o 
  13  11   2     1651.68     2461.31    567.66 o 
  15  11   2      121.16      208.04    221.20 o 
 -16  12   2     1153.64     1560.72    267.37 o 
 -14  12   2     2271.32     2484.17    189.97 o 
 -12  12   2       12.16     -101.35    114.35 o 
 -10  12   2     6372.44     6818.17    234.88 o 
  -8  12   2       87.65       48.84    100.03 o 
  -6  12   2     8492.38     9020.09    243.66 o 
  -4  12   2     5949.28     6660.77    281.82 o 
  -2  12   2     2128.67     2064.46    126.70 o 
   0  12   2     9676.25     9591.63    255.78 o 
   2  12   2        0.91       -7.76     96.43 o 
   4  12   2     4895.23     5194.87    185.15 o 
   6  12   2       18.39       -7.48     98.02 o 
   8  12   2      515.41      742.29    122.51 o 
  10  12   2     1388.97     1212.14    182.61 o 
  12  12   2       66.80      404.31    148.43 o 
  14  12   2      547.74      491.63    221.74 o 
 -15  13   2      319.19      473.62    237.65 o 
 -13  13   2     4081.97     4677.91    242.72 o 
 -11  13   2      212.51       60.54    118.79 o 
  -9  13   2      287.75      482.08    125.02 o 
  -7  13   2     2834.82     3050.23    159.38 o 
  -5  13   2     5787.23     6129.64    208.14 o 
  -3  13   2     1031.31      889.29    124.24 o 
  -1  13   2     3214.39     2937.75    165.32 o 
   1  13   2     4174.42     4305.52    175.11 o 
   3  13   2     3484.91     3515.25    166.85 o 
   5  13   2      128.00      -37.68    111.45 o 
   7  13   2     5066.13     5145.39    209.10 o 
   9  13   2      465.40      161.64    134.33 o 
  11  13   2     1984.38     2046.63    190.15 o 
  13  13   2      610.94      902.66    189.96 o 
 -14  14   2     2265.18     2410.16    310.27 o 
 -12  14   2        2.37       39.50    126.31 o 
 -10  14   2     3369.99     4029.70    205.10 o 
  -8  14   2     2249.78     2567.17    178.41 o 
  -6  14   2     3167.15     3817.21    180.44 o 
  -4  14   2     1145.13     1521.81    147.75 o 
  -2  14   2        1.57     -110.83    110.83 o 
   0  14   2     5853.73     6109.80    212.03 o 
   2  14   2     1349.40     1388.60    138.10 o 
   4  14   2     7718.06     8134.10    274.95 o 
   6  14   2     1618.33     1746.18    153.36 o 
   8  14   2     2805.07     2992.27    217.42 o 
  10  14   2      661.60      904.95    197.41 o 
 -11  15   2      822.97      781.61    148.31 o 
  -9  15   2      900.10     1144.30    167.91 o 
  -7  15   2      759.84     1029.67    159.62 o 
  -5  15   2     3391.97     3614.68    182.04 o 
  -3  15   2     3227.46     3653.90    180.06 o 
  -1  15   2        1.32      -79.90    122.00 o 
   1  15   2     2063.65     2110.54    188.75 o 
   3  15   2     6184.09     6481.38    250.29 o 
   5  15   2      466.99      563.59    135.22 o 
   7  15   2     3075.47     3028.04    229.65 o 
   9  15   2      318.35      302.39    206.68 o 
  -8  16   2      845.73      764.20    166.62 o 
  -6  16   2       32.78        9.32    141.56 o 
  -4  16   2      670.81      718.33    146.40 o 
  -2  16   2        8.45      -79.81    126.64 o 
   0  16   2     2690.43     2809.32    186.49 o 
   2  16   2      228.51      424.29    137.29 o 
   4  16   2     5362.17     5753.42    271.24 o 
   6  16   2     1456.01     1740.78    191.77 o 
  -5  17   2       68.00        5.98    151.36 o 
  -3  17   2      342.34      352.39    161.17 o 
  -1  17   2      219.28      393.90    146.33 o 
   1  17   2      607.21      689.45    151.95 o 
   3  17   2     4043.95     4911.99    305.01 o 
 -23   1   3        7.21     -160.43    337.33 o 
 -21   1   3       76.69      104.93    127.13 o 
 -19   1   3     1385.30     1408.75    179.81 o 
 -17   1   3        1.71      -88.65     88.65 o 
 -15   1   3     4462.76     4247.34    240.33 o 
 -13   1   3     1363.31     1538.61    103.47 o 
 -11   1   3     4637.15     4682.24    181.94 o 
  -9   1   3      984.92     1056.43    103.71 o 
  -7   1   3     8094.82     6992.92    223.53 o 
  -5   1   3    40256.16    42144.50    987.60 o 
  -3   1   3    40070.77    47338.72   1363.01 o 
  -1   1   3    65441.43    71086.01   1082.34 o 
   1   1   3     5528.00     5640.73    202.52 o 
   3   1   3     2983.02     2669.30     98.89 o 
   5   1   3     5394.73     4970.87    135.47 o 
   7   1   3    11100.97    11745.85    303.30 o 
   9   1   3       43.03       64.92     92.26 o 
  11   1   3       78.58       66.35     71.51 o 
  13   1   3        9.60      -73.05     73.05 o 
  15   1   3      684.29      493.57    151.76 o 
  17   1   3     1785.57     2073.96    218.25 o 
  19   1   3        1.33     -137.74    168.67 o 
 -22   2   3     1579.35     1368.99    607.38 o 
 -20   2   3       45.45      170.16    126.32 o 
 -18   2   3     1541.48     1682.44    153.89 o 
 -16   2   3       39.03      150.68    127.06 o 
 -14   2   3     3365.96     3322.30    176.75 o 
 -12   2   3     7044.00     6078.81    228.98 o 
 -10   2   3      845.63      788.99     99.70 o 
  -8   2   3     6655.06     6499.95    205.12 o 
  -6   2   3     3542.04     3789.05    135.71 o 
  -4   2   3      942.20     1021.76     75.54 o 
  -2   2   3     3048.52     3021.16     85.56 o 
   0   2   3     1332.30     1676.61     63.37 o 
   2   2   3    35449.26    35845.72    639.53 o 
   4   2   3      966.74      791.55     60.09 o 
   6   2   3     7901.70     7402.14    199.44 o 
   8   2   3        2.66      -59.17     59.17 o 
  10   2   3     1785.65     1949.90    127.38 o 
  12   2   3      621.77      500.25     81.56 o 
  14   2   3        4.41     -105.09    130.47 o 
  16   2   3     5103.69     5343.41    275.70 o 
  18   2   3       19.89     -169.12    174.03 o 
 -23   3   3       15.11      281.01    281.25 o 
 -21   3   3     1340.39     1709.55    219.89 o 
 -19   3   3     6930.93     7480.33    296.95 o 
 -17   3   3      271.84      154.09    150.73 o 
 -15   3   3     5431.70     5177.60    222.71 o 
 -13   3   3      324.31      255.20     82.96 o 
 -11   3   3      327.11      582.86     97.59 o 
  -9   3   3     6221.41     6310.55    193.20 o 
  -7   3   3     2686.56     3169.94    119.73 o 
  -5   3   3     3167.89     3457.02    114.95 o 
  -3   3   3    22981.77    23048.25    478.54 o 
  -1   3   3    51682.53    52646.48    790.40 o 
   1   3   3    16518.67    17384.07    362.50 o 
   3   3   3     8038.68     7223.74    191.63 o 
   5   3   3      966.26      929.41     80.55 o 
   7   3   3    12120.35    11841.84    279.50 o 
   9   3   3     5279.88     5071.44    195.38 o 
  11   3   3     3850.07     4096.04    167.31 o 
  13   3   3       39.92      -61.83    107.86 o 
  15   3   3     1391.74     1436.69    173.96 o 
  17   3   3     2761.25     2661.75    239.42 o 
  19   3   3      111.17      325.19    225.19 o 
 -22   4   3     1358.18     1959.11    263.03 o 
 -20   4   3      503.30      357.24    146.30 o 
 -18   4   3     1782.43     2036.69    174.76 o 
 -16   4   3       44.23      -63.54    100.91 o 
 -14   4   3     5664.45     5400.77    211.18 o 
 -12   4   3    13731.40    13013.31    339.61 o 
 -10   4   3      305.49      196.80     86.24 o 
  -8   4   3     1343.56     1326.52     95.80 o 
  -6   4   3     2529.34     2834.81    109.35 o 
  -4   4   3      369.02      238.69     65.33 o 
  -2   4   3    13044.66    11963.50    228.07 o 
   0   4   3     8239.44     8105.79    156.79 o 
   2   4   3     8598.12     8772.08    199.17 o 
   4   4   3     2491.33     2465.82    113.61 o 
   6   4   3    39475.09    36038.18    875.31 o 
   8   4   3     3508.70     3216.93    136.89 o 
  10   4   3        9.81       14.22     68.50 o 
  12   4   3      201.28       81.77     81.32 o 
  14   4   3     1343.40     1646.47    164.24 o 
  16   4   3     3320.74     3742.67    218.44 o 
  18   4   3       11.12       -6.95    217.97 o 
 -21   5   3     1694.72     2162.27    263.27 o 
 -19   5   3     3254.06     3757.48    219.58 o 
 -17   5   3     1099.41     1472.08    155.28 o 
 -15   5   3     3865.70     3764.20    179.62 o 
 -13   5   3     2088.14     1828.63    136.02 o 
 -11   5   3     7683.21     6996.31    222.33 o 
  -9   5   3     2859.61     2678.88    125.16 o 
  -7   5   3      583.69      562.49     81.60 o 
  -5   5   3      755.20      747.27     74.74 o 
  -3   5   3    23937.34    22880.96    433.38 o 
  -1   5   3    44035.19    42325.30    657.64 o 
   1   5   3     5430.76     5380.58    137.93 o 
   3   5   3     4660.47     4251.37    133.86 o 
   5   5   3    11821.53    10576.66    274.74 o 
   7   5   3      508.58      493.42     86.47 o 
   9   5   3     6545.76     5832.70    187.90 o 
  11   5   3     2917.54     2983.21    156.57 o 
  13   5   3     8745.40    10162.00    518.18 o 
  15   5   3      624.23      556.86    167.55 o 
  17   5   3      104.77        0.05    191.54 o 
 -22   6   3     2641.72     2022.69    349.54 o 
 -20   6   3       23.99      136.18    192.47 o 
 -18   6   3     1016.88      830.71    153.64 o 
 -16   6   3      414.38      505.68    117.72 o 
 -14   6   3     3103.78     3066.85    163.47 o 
 -12   6   3    10755.64    10312.24    296.93 o 
 -10   6   3     1706.79     1673.57    111.38 o 
  -8   6   3    11152.27    10949.92    269.26 o 
  -6   6   3     5132.73     4545.81    132.96 o 
  -4   6   3    21062.20    19197.13    362.55 o 
  -2   6   3      507.85      331.25     69.22 o 
   0   6   3     1486.65     1702.58     86.50 o 
   2   6   3     4579.21     4473.66    128.14 o 
   4   6   3    42966.80    41737.87    914.40 o 
   6   6   3    36008.22    33451.70    747.57 o 
   8   6   3    16788.10    15580.40    388.68 o 
  10   6   3     1513.46     1427.37    114.07 o 
  12   6   3    15131.84    16706.79    507.52 o 
  14   6   3     1422.99     1599.32    220.92 o 
  16   6   3      404.68      314.34    196.17 o 
  18   6   3      100.15     -160.19    203.00 o 
 -21   7   3       51.84      -42.88    269.15 o 
 -19   7   3     3190.65     3773.76    224.87 o 
 -17   7   3     3248.33     3513.17    230.85 o 
 -15   7   3      227.28       71.64    109.38 o 
 -13   7   3      126.06     -105.05    105.05 o 
 -11   7   3    21874.59    21203.66    493.41 o 
  -9   7   3      122.29       65.31     82.48 o 
  -7   7   3     9576.30     9756.78    226.39 o 
  -5   7   3      121.48      201.64     78.88 o 
  -3   7   3    20092.71    18603.33    384.07 o 
  -1   7   3    40255.03    37774.54    618.99 o 
   1   7   3    31088.64    29911.79    556.45 o 
   3   7   3    10463.33    10852.04    247.01 o 
   5   7   3    31817.55    28143.83    644.69 o 
   7   7   3      265.07       29.72    105.65 o 
   9   7   3     2716.44     2688.34    149.63 o 
  11   7   3     5067.20     5162.35    292.26 o 
  13   7   3     3753.02     3958.47    225.41 o 
  15   7   3      133.54      170.58    171.83 o 
  17   7   3      583.04      423.06    205.54 o 
 -20   8   3      156.22      687.65    233.78 o 
 -16   8   3     4839.93     6088.84    328.91 o 
 -14   8   3     2307.88     2552.24    173.37 o 
 -12   8   3    10421.58    10905.73    316.50 o 
 -10   8   3     1085.12      808.68     98.69 o 
  -8   8   3     3922.90     4048.94    140.13 o 
  -6   8   3       42.61      -75.19     75.19 o 
  -4   8   3    28836.79    27314.40    506.38 o 
  -2   8   3     9586.37     9101.03    218.89 o 
   0   8   3     7042.31     6551.19    169.58 o 
   2   8   3     1048.04     1055.53     83.52 o 
   4   8   3    41620.98    41583.98    784.55 o 
   6   8   3     2998.04     2612.90    136.73 o 
   8   8   3    12583.79    12926.25    373.84 o 
  10   8   3     7630.58     8355.11    391.81 o 
  12   8   3      454.00      420.38    141.98 o 
  14   8   3       33.40      117.44    245.52 o 
  16   8   3      104.11     -141.79    191.07 o 
 -19   9   3     1541.58     1520.26    245.29 o 
 -17   9   3     6930.42    10095.68    570.23 o 
 -15   9   3        9.34      296.48    123.31 o 
 -13   9   3      808.44      857.51    127.33 o 
 -11   9   3      456.57      437.14    129.78 o 
  -9   9   3    11396.44    11191.77    265.58 o 
  -7   9   3    11255.24    11345.13    257.20 o 
  -5   9   3     1881.92     2005.59    110.00 o 
  -3   9   3     3317.87     3058.60    123.15 o 
  -1   9   3      630.84      432.14     86.69 o 
   1   9   3    12390.68    12785.05    261.04 o 
   3   9   3    10271.23    10010.40    247.33 o 
   5   9   3     6421.33     6360.54    185.11 o 
   7   9   3        5.56       12.91     96.60 o 
   9   9   3     3449.19     3270.23    219.74 o 
  11   9   3      482.86      712.19    156.48 o 
  13   9   3      444.62      972.41    170.64 o 
  15   9   3        5.58     -204.94    204.94 o 
 -18  10   3       49.63     1200.66    287.37 o 
 -16  10   3     5008.03     5991.32    328.60 o 
 -14  10   3     2606.71     2795.99    188.14 o 
 -12  10   3     6495.74     7025.07    270.93 o 
 -10  10   3     8784.07     9558.40    245.83 o 
  -8  10   3      245.08      105.10     78.08 o 
  -6  10   3     1963.09     1992.81    110.93 o 
  -4  10   3       20.81      109.65     81.10 o 
  -2  10   3     6079.12     6153.90    184.20 o 
   0  10   3     2906.34     2792.19    117.80 o 
   2  10   3     1276.95     1219.55     99.69 o 
   4  10   3     5732.69     5764.50    180.22 o 
   6  10   3     1717.30     1704.14    114.89 o 
   8  10   3      100.15      260.86    110.88 o 
  10  10   3     3969.56     4590.86    352.48 o 
  12  10   3     1502.94     1896.81    366.64 o 
  14  10   3       13.82     -174.31    200.44 o 
 -17  11   3     2950.57     3597.64    290.07 o 
 -15  11   3     2248.18     2214.47    275.39 o 
 -13  11   3      496.68      486.91    138.84 o 
 -11  11   3     1481.50     1399.09    139.45 o 
  -9  11   3     4230.03     4598.20    147.51 o 
  -7  11   3     3873.54     3577.93    138.40 o 
  -5  11   3       18.19      -16.65     87.77 o 
  -3  11   3      323.95      275.78     90.66 o 
  -1  11   3      238.55      128.14     92.72 o 
   1  11   3     6683.32     6963.36    198.76 o 
   3  11   3       10.03       46.69     89.09 o 
   5  11   3     1760.22     1518.84    122.75 o 
   7  11   3     3306.48     3323.03    184.52 o 
   9  11   3     3103.99     3025.19    219.77 o 
  11  11   3     4358.50     4894.55    268.13 o 
  13  11   3       19.38      -19.11    175.04 o 
 -16  12   3     1261.74     1766.17    405.61 o 
 -14  12   3      538.10      950.48    156.15 o 
 -12  12   3        5.16      -11.37    126.36 o 
 -10  12   3     2430.28     2556.65    144.13 o 
  -8  12   3     1078.70     1145.32    117.52 o 
  -6  12   3      999.36      916.42    106.72 o 
  -4  12   3      464.36      376.71     99.69 o 
  -2  12   3      144.07       30.13     99.05 o 
   0  12   3      344.27      297.95    101.35 o 
   2  12   3     4410.65     4570.46    174.61 o 
   4  12   3     4068.45     4055.70    166.49 o 
   6  12   3     3008.63     3084.36    162.08 o 
   8  12   3      990.90     1073.07    176.83 o 
  10  12   3      267.07      660.68    209.61 o 
  12  12   3      889.15     1130.95    171.50 o 
 -15  13   3     2000.21     1789.55    217.08 o 
 -13  13   3       17.06     -134.55    134.55 o 
 -11  13   3     1468.05     1512.90    150.91 o 
  -9  13   3       20.04       64.22    102.87 o 
  -7  13   3      424.75      272.22    113.32 o 
  -5  13   3     8308.00     8192.06    244.15 o 
  -3  13   3      379.55      256.59    109.67 o 
  -1  13   3      285.20      158.14    107.25 o 
   1  13   3     4596.44     4560.68    220.22 o 
   3  13   3      316.00      416.37    110.75 o 
   5  13   3      376.89      405.19    117.56 o 
   7  13   3       66.18      -31.45    131.34 o 
   9  13   3     1869.05     1909.98    209.06 o 
  11  13   3     2121.29     2429.32    202.83 o 
 -14  14   3      204.30      480.34    176.12 o 
 -12  14   3      216.24      378.14    133.68 o 
 -10  14   3      136.50      214.47    125.96 o 
  -8  14   3      869.65      849.31    132.41 o 
  -6  14   3     2156.79     2143.22    156.23 o 
  -4  14   3     1140.68      939.41    140.29 o 
  -2  14   3       31.32     -112.78    112.78 o 
   0  14   3      344.18      439.12    130.66 o 
   2  14   3     2183.69     2058.28    155.42 o 
   4  14   3     1731.38     2132.18    158.89 o 
   6  14   3      723.55      887.12    153.45 o 
   8  14   3      541.78      834.21    185.90 o 
  10  14   3      893.92     1039.36    203.00 o 
 -11  15   3       10.61      -13.69    131.03 o 
  -9  15   3      154.04      131.91    125.88 o 
  -7  15   3       65.33      -22.81    120.39 o 
  -5  15   3       33.28     -126.53    126.53 o 
  -3  15   3      878.73      786.12    138.01 o 
  -1  15   3      271.86      153.50    126.86 o 
   1  15   3      288.65      151.44    130.62 o 
   3  15   3       98.93      321.88    129.13 o 
   5  15   3       12.79      172.91    146.21 o 
   7  15   3      143.43       85.66    145.54 o 
 -10  16   3        7.74      -36.74    159.51 o 
  -8  16   3      133.64        4.00    147.89 o 
  -6  16   3        0.47      160.20    133.63 o 
  -4  16   3        5.47        4.59    132.10 o 
  -2  16   3       59.56     -116.53    129.27 o 
   0  16   3       45.14      -35.52    125.87 o 
   2  16   3       92.97      220.00    149.33 o 
   4  16   3      173.64      197.39    158.72 o 
   6  16   3       93.28      174.94    165.22 o 
  -5  17   3      638.37      644.61    166.37 o 
  -3  17   3      268.17      496.96    149.43 o 
  -1  17   3      125.84      255.26    135.53 o 
   1  17   3        0.45     -157.34    157.34 o 
 -24   0   4     4095.87     4061.43    628.01 o 
 -22   0   4      731.26     1038.53    306.38 o 
 -20   0   4    34800.16    37161.63   1489.35 o 
 -18   0   4     2777.04     3275.33    346.33 o 
 -16   0   4    19270.71    17702.46    583.21 o 
 -14   0   4     3391.65     3301.16    244.12 o 
 -12   0   4     2169.53     2405.09    238.91 o 
 -10   0   4    61260.82    62068.08   2028.69 o 
  -8   0   4    13349.54    12761.25    486.02 o 
  -6   0   4   641604.31   784407.13  36576.12 o 
  -4   0   4     5927.31     9431.69    227.92 o 
  -2   0   4     9670.93    10814.33    479.39 o 
   0   0   4    28027.82    27729.16   1277.63 o 
   2   0   4    78534.23    81452.23   2490.13 o 
   4   0   4    25286.92    22239.35    719.65 o 
   6   0   4     4511.74     5006.87    223.51 o 
   8   0   4     2798.37     2722.86    168.55 o 
  10   0   4     2004.73     1951.22    236.09 o 
  12   0   4       22.85      118.51     91.50 o 
  14   0   4    15459.94    15270.52    862.98 o 
  16   0   4     8845.93     9174.94    566.80 o 
  18   0   4       54.43     -240.60    240.60 o 
 -23   1   4     4631.51     5385.70    468.99 o 
 -21   1   4      215.24      190.73    129.98 o 
 -19   1   4     2429.02     2291.86    165.62 o 
 -17   1   4     9658.60     9088.46    321.28 o 
 -15   1   4     9379.88     9242.51    293.91 o 
 -13   1   4   133387.75   128963.24   2989.87 o 
 -11   1   4    18567.86    17488.15    457.61 o 
  -9   1   4    32499.41    32979.51    796.28 o 
  -7   1   4     3251.18     3606.89    146.93 o 
  -5   1   4    22000.73    24898.38    549.57 o 
  -3   1   4    91071.47   157602.31   3342.79 o 
  -1   1   4    15435.00    15228.23    348.54 o 
   1   1   4       84.92      107.84     76.94 o 
   3   1   4     1767.24     1461.21     76.32 o 
   5   1   4     6067.48     5713.88    152.49 o 
   7   1   4    42901.53    39324.08    877.53 o 
   9   1   4     6871.69     6674.06    230.23 o 
  11   1   4    13911.25    13981.14    383.69 o 
  13   1   4     2010.11     2298.47    159.23 o 
  15   1   4      759.96      540.95    157.53 o 
  17   1   4     1014.31     1107.87    213.50 o 
 -22   2   4       48.45     -103.56    144.11 o 
 -20   2   4    16073.35    16581.85    625.53 o 
 -18   2   4      525.75      495.98    143.22 o 
 -16   2   4    23203.55    22786.79    839.30 o 
 -14   2   4     1410.46     1200.76    117.31 o 
 -12   2   4      604.39      508.43     99.03 o 
 -10   2   4    55725.75    53488.46   1196.48 o 
  -8   2   4      151.79      165.79     84.70 o 
  -6   2   4     3187.36     3134.53    119.18 o 
  -4   2   4     1709.94     2122.41     83.96 o 
  -2   2   4     1814.19     2334.32     88.42 o 
   0   2   4     8995.10     9193.88    218.70 o 
   2   2   4    12134.84    11471.65    244.53 o 
   4   2   4    60246.41    55975.59   1226.11 o 
   6   2   4    10173.44     9418.76    228.31 o 
   8   2   4      235.55       69.53     69.56 o 
  10   2   4    13105.37    12808.45    318.93 o 
  12   2   4      385.40      367.33     98.10 o 
  14   2   4    16385.42    16490.38    529.04 o 
  16   2   4     1224.52     1040.86    180.32 o 
  18   2   4      409.69      392.76    190.42 o 
 -23   3   4     2804.25     2779.01    378.23 o 
 -21   3   4       84.36       37.95    133.20 o 
 -19   3   4     2841.94     3148.54    223.01 o 
 -17   3   4     8304.36     8139.12    325.77 o 
 -15   3   4      796.25      577.32    105.67 o 
 -13   3   4    29893.88    28184.19    807.93 o 
 -11   3   4      674.02      688.87     96.25 o 
  -9   3   4     5926.11     5525.25    176.76 o 
  -7   3   4     2499.25     2519.47    108.80 o 
  -5   3   4      276.94      217.72     72.18 o 
  -3   3   4    13782.14    14765.27    300.38 o 
  -1   3   4    20092.66    21711.36    397.95 o 
   1   3   4     2941.30     2997.56    103.06 o 
   3   3   4    49847.07    50008.78    949.46 o 
   5   3   4    31182.64    28781.49    612.04 o 
   7   3   4    75809.70    70536.98   1226.84 o 
   9   3   4     6623.88     6689.20    189.80 o 
  11   3   4    15047.68    15040.31    372.05 o 
  13   3   4      944.80     1081.62    160.11 o 
  15   3   4        2.12     -130.58    139.27 o 
  17   3   4     3406.77     3662.64    240.21 o 
 -22   4   4        3.40       26.69    165.63 o 
 -20   4   4      178.09      124.86    138.32 o 
 -18   4   4        6.49     -125.52    125.52 o 
 -16   4   4     8273.29     8070.12    272.27 o 
 -14   4   4     1486.00     1417.03    124.03 o 
 -12   4   4     5016.92     5007.33    184.12 o 
 -10   4   4     1899.40     1397.22    108.91 o 
  -8   4   4     3523.53     3226.97    125.72 o 
  -6   4   4     4779.12     4779.05    144.81 o 
  -4   4   4      762.31      673.07     70.45 o 
  -2   4   4    88417.45    92880.59   1365.39 o 
   0   4   4    98914.30    97477.78   1710.05 o 
   2   4   4       40.70      -36.87     58.01 o 
   4   4   4    45189.94    40527.67    812.92 o 
   6   4   4     3631.04     3462.27    125.01 o 
   8   4   4      444.28      494.00     84.75 o 
  10   4   4    34701.98    36003.46    747.38 o 
  12   4   4     7140.12     7020.10    259.95 o 
  14   4   4     3819.67     4316.13    233.23 o 
  16   4   4     1289.33     1311.63    196.46 o 
  18   4   4     2390.76     2895.43    277.50 o 
 -23   5   4      135.27      244.58    218.53 o 
 -21   5   4      192.14      -49.89    151.81 o 
 -19   5   4     6718.00     7509.60    303.57 o 
 -17   5   4     3712.91     4084.97    311.15 o 
 -15   5   4     2799.38     2700.16    158.65 o 
 -13   5   4     3104.73     2867.86    147.18 o 
 -11   5   4     9209.97     9019.76    265.20 o 
  -9   5   4     1873.10     2016.19    115.21 o 
  -7   5   4     8132.40     7684.48    198.81 o 
  -5   5   4      326.50      242.70     65.63 o 
  -3   5   4    10052.21     9315.14    182.36 o 
  -1   5   4    15168.98    15245.67    255.81 o 
   1   5   4    20474.27    21318.36    376.11 o 
   3   5   4   124297.76   121184.31   2567.10 o 
   5   5   4    17164.09    15086.72    406.83 o 
   7   5   4    41854.71    39301.52    867.79 o 
   9   5   4     6826.43     6879.35    198.36 o 
  11   5   4      319.66      267.45    117.43 o 
  13   5   4     1063.68     1199.96    176.17 o 
  15   5   4     1274.42     1439.02    197.56 o 
  17   5   4     5099.35     5065.75    328.03 o 
 -22   6   4      291.10      226.70    208.98 o 
 -20   6   4      221.14      218.19    143.11 o 
 -18   6   4      160.11       29.70    117.44 o 
 -16   6   4     3529.28     3275.34    193.49 o 
 -14   6   4     4115.84     4233.35    177.48 o 
 -12   6   4    31757.71    32614.56    755.03 o 
 -10   6   4    12522.52    12827.22    321.84 o 
  -8   6   4     1562.57     1516.04    101.23 o 
  -6   6   4     5608.72     5428.35    148.51 o 
  -4   6   4    15045.11    14363.01    297.57 o 
  -2   6   4     7820.88     7299.53    170.79 o 
   0   6   4   106933.69   109282.36   1768.99 o 
   2   6   4    18357.90    19918.32    408.88 o 
   4   6   4    25076.02    24482.13    560.97 o 
   6   6   4     6846.11     5780.00    221.70 o 
   8   6   4      652.35      353.52     87.26 o 
  10   6   4     2536.02     2552.50    157.16 o 
  12   6   4    11347.39    10950.82    353.49 o 
  14   6   4      543.82      800.77    176.32 o 
  16   6   4       60.77     -187.44    187.44 o 
 -21   7   4       75.41      399.87    206.83 o 
 -19   7   4     1783.40     1666.50    234.25 o 
 -17   7   4     2444.86     2518.22    203.94 o 
 -15   7   4       83.20     -108.91    108.91 o 
 -13   7   4     5658.17     5538.16    201.73 o 
 -11   7   4       34.28      -90.67     90.67 o 
  -9   7   4     4986.96     4419.98    151.93 o 
  -7   7   4       20.80       39.47     71.94 o 
  -5   7   4     2354.60     1884.61     95.37 o 
  -3   7   4      112.82       52.57     99.88 o 
  -1   7   4     3650.85     3616.60    110.70 o 
   1   7   4     5042.75     5065.29    157.16 o 
   3   7   4    44852.74    43104.96    830.50 o 
   5   7   4    25411.65    24576.87    570.35 o 
   7   7   4     7873.50     7512.61    246.53 o 
   9   7   4     1686.69     1692.68    149.19 o 
  11   7   4       48.93      -62.13    139.36 o 
  13   7   4     1964.69     2261.12    602.89 o 
  15   7   4      318.32      170.14    210.94 o 
  17   7   4      939.51      880.96    257.71 o 
 -20   8   4     1584.88     1566.21    247.98 o 
 -18   8   4      549.43      778.80    142.38 o 
 -16   8   4     4669.71     4571.72    218.73 o 
 -14   8   4     3180.67     3467.16    184.93 o 
 -12   8   4     9847.84     9023.73    268.46 o 
 -10   8   4     2364.96     2406.94    122.74 o 
  -8   8   4      106.32       41.33     76.81 o 
  -6   8   4     9155.50     9606.34    214.84 o 
  -4   8   4     4666.78     4689.77    153.88 o 
  -2   8   4    39737.82    36524.14    634.96 o 
   0   8   4      290.55      199.00     68.69 o 
   2   8   4     6331.71     5801.73    170.06 o 
   4   8   4      398.90      476.00     93.23 o 
   6   8   4     3363.91     2702.34    140.11 o 
   8   8   4      125.88      129.60     96.79 o 
  10   8   4     2730.77     3113.91    282.37 o 
  12   8   4     5797.70     6776.00    266.23 o 
  14   8   4      369.51      565.51    199.79 o 
  16   8   4      228.67      424.97    210.40 o 
 -19   9   4      165.95      524.26    155.90 o 
 -17   9   4     1435.48     1883.09    189.50 o 
 -15   9   4        6.91      -22.86    118.89 o 
 -13   9   4     2840.28     2723.16    162.21 o 
 -11   9   4      154.89        3.07     93.32 o 
  -9   9   4    17183.72    16908.71    359.24 o 
  -7   9   4      281.43      222.19     76.25 o 
  -5   9   4     7885.05     7093.47    194.76 o 
  -3   9   4      119.59       18.19     74.54 o 
  -1   9   4       10.53      -73.42     73.42 o 
   1   9   4     3052.64     3257.84    132.34 o 
   3   9   4     2911.16     2828.27    120.55 o 
   5   9   4    20989.88    19300.10    436.15 o 
   7   9   4       65.77        2.71     93.50 o 
   9   9   4     4695.09     5333.28    266.33 o 
  11   9   4        5.91     1169.90    566.39 o 
  13   9   4     1223.29      617.24    382.19 o 
  15   9   4      670.37      743.64    217.04 o 
 -20  10   4      383.51       69.88    305.93 o 
 -18  10   4      293.04      253.20    137.33 o 
 -16  10   4      895.80     1061.41    149.88 o 
 -14  10   4     1205.60     1262.11    151.43 o 
 -12  10   4     3533.03     3245.21    165.33 o 
 -10  10   4     1010.03      894.37    103.37 o 
  -8  10   4       31.92      -75.91     75.91 o 
  -6  10   4     4369.33     4216.86    148.87 o 
  -4  10   4      303.51      251.79     80.29 o 
  -2  10   4    14788.10    14142.07    293.40 o 
   0  10   4        1.58      -40.86     77.44 o 
   2  10   4     5968.82     5909.21    177.46 o 
   4  10   4      788.46      868.96     94.92 o 
   6  10   4       11.61       12.02     98.95 o 
   8  10   4     4247.21     4062.98    249.29 o 
  10  10   4      405.12      854.46    166.89 o 
  12  10   4     5246.52     5683.32    321.74 o 
  14  10   4        2.91      206.70    240.52 o 
 -19  11   4      235.75      661.17    282.80 o 
 -17  11   4        2.54      103.52    144.44 o 
 -15  11   4       63.63       28.42    132.86 o 
 -13  11   4        4.67       15.53    126.92 o 
 -11  11   4     3954.17     3932.54    194.73 o 
  -9  11   4     3968.81     4149.54    147.34 o 
  -7  11   4     8423.77     8525.46    234.53 o 
  -5  11   4    13608.70    14028.07    316.58 o 
  -3  11   4      570.97      412.89     85.12 o 
  -1  11   4      358.83      224.20    110.83 o 
   1  11   4     4152.25     4392.16    166.86 o 
   3  11   4       17.43       39.27     85.14 o 
   5  11   4     3737.28     3889.95    172.22 o 
   7  11   4      680.01      867.46    162.43 o 
   9  11   4     1962.46     1896.11    204.68 o 
  11  11   4      346.52      907.02    396.81 o 
  13  11   4      254.36      447.47    235.35 o 
 -16  12   4       48.84      134.88    145.26 o 
 -14  12   4      983.98     1031.20    160.49 o 
 -12  12   4      816.16      983.81    155.11 o 
 -10  12   4       34.84      -78.63     98.50 o 
  -8  12   4     3857.82     4013.02    152.54 o 
  -6  12   4      126.24      115.46     94.85 o 
  -4  12   4     2925.63     3262.20    141.49 o 
  -2  12   4     2232.78     2023.36    129.70 o 
   0  12   4      328.94      244.54     94.79 o 
   2  12   4     4385.49     4193.01    168.72 o 
   4  12   4     1628.05     1581.69    128.04 o 
   6  12   4      584.36      532.71    163.29 o 
   8  12   4     1651.27     2000.77    204.98 o 
  10  12   4        6.21      158.44    164.65 o 
  12  12   4     1788.07     1952.91    223.63 o 
 -15  13   4     4915.93     6417.90    294.48 o 
 -13  13   4      157.81      118.87    142.14 o 
 -11  13   4     9595.98    10614.68    290.42 o 
  -9  13   4      114.83       31.37    104.80 o 
  -7  13   4       37.02      -62.76    101.11 o 
  -5  13   4       84.88       92.17    104.31 o 
  -3  13   4        9.38      -99.91     99.91 o 
  -1  13   4     7295.21     7412.77    223.89 o 
   1  13   4      254.42      274.98    108.04 o 
   3  13   4     1046.99     1088.36    125.54 o 
   5  13   4     3752.63     3468.16    231.56 o 
   7  13   4      151.16      362.15    173.12 o 
   9  13   4      211.49      108.52    169.83 o 
  11  13   4      199.07      204.06    175.49 o 
 -14  14   4      629.73      500.32    153.51 o 
 -12  14   4     1737.32     1939.84    183.79 o 
 -10  14   4      186.80      104.29    116.66 o 
  -8  14   4     6761.75     7689.82    246.57 o 
  -6  14   4     1148.78     1118.94    141.73 o 
  -4  14   4     1787.85     2008.80    224.35 o 
  -2  14   4      388.60      173.76    122.01 o 
   0  14   4      134.01       11.48    117.08 o 
   2  14   4     3204.42     3375.44    179.31 o 
   4  14   4     1079.84      936.63    153.88 o 
   6  14   4     5279.42     5878.67    280.99 o 
   8  14   4      547.80      441.29    190.30 o 
  10  14   4       25.46       12.56    671.97 o 
 -13  15   4        0.76      378.88    301.69 o 
 -11  15   4     3482.19     4164.47    218.68 o 
  -9  15   4       38.13      -44.48    119.47 o 
  -7  15   4        5.28       52.84    125.23 o 
  -5  15   4     2824.31     3244.95    183.32 o 
  -3  15   4        6.03     -140.02    140.02 o 
  -1  15   4     5421.39     5611.62    216.41 o 
   1  15   4      126.84       49.47    124.20 o 
   3  15   4      263.43      327.29    148.25 o 
   5  15   4      888.45      907.79    156.07 o 
   7  15   4       19.74       71.71    177.87 o 
 -10  16   4       34.47       53.30    138.42 o 
  -8  16   4     3873.25     4779.58    216.34 o 
  -6  16   4       96.68       24.12    131.33 o 
  -4  16   4      911.68      846.15    150.89 o 
  -2  16   4      474.50      560.77    167.93 o 
   0  16   4      483.56      610.29    162.42 o 
   2  16   4     4352.63     5096.88    366.32 o 
   4  16   4      118.12      170.60    157.61 o 
  -5  17   4      662.51      741.74    165.92 o 
  -3  17   4       22.19      -66.39    138.02 o 
  -1  17   4     2564.59     3256.73    247.46 o 
   1  17   4      659.36     1029.04    781.42 o 
 -23   1   5        9.18      130.15    149.42 o 
 -21   1   5      369.95      485.80    134.62 o 
 -19   1   5       85.40      -71.47    110.56 o 
 -17   1   5      820.29      694.65    112.62 o 
 -15   1   5     6769.69     7199.91    255.96 o 
 -13   1   5        3.46       69.85     94.42 o 
 -11   1   5      102.32      -93.12     93.12 o 
  -9   1   5      330.91      228.40     96.50 o 
  -7   1   5    75086.68    84921.35   1914.18 o 
  -5   1   5    19434.31    33862.66    893.60 o 
  -3   1   5      298.78      342.10     49.43 o 
  -1   1   5      375.59      535.22     65.30 o 
   1   1   5      725.33     1011.47     87.43 o 
   3   1   5      128.89       -6.69     59.45 o 
   5   1   5     7210.49     7679.02    221.88 o 
   7   1   5     3980.65     4088.71    139.27 o 
   9   1   5      463.79      270.54     91.87 o 
  11   1   5    10300.01     9528.15    345.35 o 
  13   1   5     2862.40     2831.90    225.53 o 
  15   1   5      118.03      107.54    178.13 o 
  17   1   5       77.75       -9.68    182.98 o 
 -24   2   5      274.14       66.47    277.81 o 
 -22   2   5     1569.88     1568.00    263.26 o 
 -20   2   5      543.95      416.14    137.38 o 
 -18   2   5      108.78      -96.36     96.36 o 
 -16   2   5     3405.35     3145.45    164.76 o 
 -14   2   5     9536.07     9829.17    302.38 o 
 -12   2   5      100.95       33.37     91.28 o 
 -10   2   5       51.82       62.91     85.49 o 
  -8   2   5    24739.11    26977.67    625.21 o 
  -6   2   5      466.91      479.40     61.78 o 
  -4   2   5        6.22       23.00     54.78 o 
  -2   2   5    55536.68    63626.33   1093.79 o 
   0   2   5    36728.19    40941.52   1077.47 o 
   2   2   5      138.68      185.39     70.26 o 
   4   2   5    20216.68    18435.59    397.90 o 
   6   2   5    33457.50    32329.14    727.81 o 
   8   2   5       72.33      -75.07     75.07 o 
  10   2   5     4209.27     3611.70    191.52 o 
  12   2   5     2217.17     2311.77    179.21 o 
  14   2   5      367.44      429.16    178.64 o 
  16   2   5     3780.08     3782.26    263.56 o 
 -23   3   5      299.47      390.25    161.58 o 
 -21   3   5     2304.97     2245.61    206.37 o 
 -19   3   5       88.56      -87.53    119.64 o 
 -17   3   5       16.81      -97.09     97.09 o 
 -15   3   5    20127.73    20191.80    538.95 o 
 -13   3   5       27.33      -39.54    101.64 o 
 -11   3   5      108.35      179.10     85.37 o 
  -9   3   5     1418.08     1331.35     99.57 o 
  -7   3   5     4325.63     4768.72    141.04 o 
  -5   3   5     4346.56     5162.35    189.46 o 
  -3   3   5    26538.87    27782.96    481.01 o 
  -1   3   5      484.71      586.64     53.42 o 
   1   3   5     2986.11     2768.29     93.92 o 
   3   3   5     5835.81     5168.60    157.64 o 
   5   3   5      160.92       72.47     73.00 o 
   7   3   5    19336.34    19159.39    474.18 o 
   9   3   5      888.87      620.37     96.77 o 
  11   3   5     8348.02     8598.64    300.85 o 
  13   3   5    13813.12    15044.28    451.94 o 
  15   3   5     1303.77     1442.10    193.44 o 
  17   3   5        1.06     -113.83    186.93 o 
 -22   4   5     2010.89     2231.59    216.14 o 
 -20   4   5      201.69      155.88    169.63 o 
 -18   4   5      191.33      107.56    113.33 o 
 -16   4   5      193.46       73.67     97.44 o 
 -14   4   5    17504.47    16591.06    423.52 o 
 -12   4   5      860.23      718.64    101.50 o 
 -10   4   5       14.69      -51.68     82.78 o 
  -8   4   5    14587.83    14946.34    336.94 o 
  -6   4   5    18628.64    19521.61    379.08 o 
  -4   4   5    11042.12    10312.87    240.84 o 
  -2   4   5      579.79      525.81     55.53 o 
   0   4   5    14633.62    14688.50    259.80 o 
   2   4   5     3045.72     3128.00    167.10 o 
   4   4   5    14430.73    14153.00    320.33 o 
   6   4   5    39420.29    37907.48    772.89 o 
   8   4   5     3293.67     2937.19    127.46 o 
  10   4   5     5922.67     6381.64    223.56 o 
  12   4   5     1585.08     1491.51    162.39 o 
  14   4   5     1256.35     1623.46    177.47 o 
  16   4   5      731.94      831.73    186.88 o 
 -23   5   5      161.72       12.94    205.00 o 
 -21   5   5     2743.30     3054.34    219.49 o 
 -19   5   5      296.91      344.52    125.21 o 
 -17   5   5      283.58      180.68    116.21 o 
 -15   5   5     5170.50     4945.55    196.00 o 
 -13   5   5      227.21       51.10     94.77 o 
 -11   5   5    30365.59    28347.63    656.74 o 
  -9   5   5     1095.77     1303.69     98.93 o 
  -7   5   5    20356.46    20038.65    423.42 o 
  -5   5   5    26573.55    25547.48    470.65 o 
  -3   5   5        3.73       36.74     55.49 o 
  -1   5   5    28010.98    28879.21    451.51 o 
   1   5   5    29544.83    28222.68    515.74 o 
   3   5   5    10689.87     9545.73    227.78 o 
   5   5   5     3965.72     3431.28    138.41 o 
   7   5   5       71.25      -40.14     97.61 o 
   9   5   5       29.88      -97.10     97.10 o 
  11   5   5     1997.46     2240.13    185.14 o 
  13   5   5     7333.80     7851.40    349.76 o 
  15   5   5      212.90       -8.75    206.67 o 
  17   5   5        9.67     -169.22    242.89 o 
 -22   6   5      710.90      706.68    223.49 o 
 -20   6   5      190.19      244.50    137.82 o 
 -18   6   5     3170.80     3222.85    187.25 o 
 -16   6   5     6542.54     6287.85    226.72 o 
 -14   6   5     9694.64     9730.75    291.34 o 
 -12   6   5    24348.55    23422.19    539.06 o 
 -10   6   5     4240.38     3913.73    156.38 o 
  -8   6   5      241.28      209.76     75.90 o 
  -6   6   5      476.82      509.34    104.29 o 
  -4   6   5    32646.81    31483.25    521.25 o 
  -2   6   5    17344.18    16069.50    292.03 o 
   0   6   5     2771.88     2449.35    109.07 o 
   2   6   5    23122.10    22359.27    488.31 o 
   4   6   5    21449.49    20574.99    479.51 o 
   6   6   5     9176.24     8984.01    248.73 o 
   8   6   5     5764.40     5881.95    245.50 o 
  10   6   5     1853.57     1930.34    140.58 o 
  12   6   5     2778.54     3134.12    245.11 o 
  14   6   5      148.31      -57.66    172.65 o 
  16   6   5        8.59      -58.41    203.80 o 
 -21   7   5     2273.86     2617.00    229.53 o 
 -19   7   5     3034.81     3175.97    190.90 o 
 -17   7   5     4735.93     4835.70    341.64 o 
 -15   7   5      220.98      -43.25    106.34 o 
 -13   7   5      167.48      -95.41     95.41 o 
 -11   7   5    13610.92    13351.40    342.57 o 
  -9   7   5    18352.99    17944.42    389.73 o 
  -7   7   5    26296.00    25677.10    567.18 o 
  -5   7   5    37884.15    35038.23    591.28 o 
  -3   7   5      187.54       76.00     68.69 o 
  -1   7   5      376.58      357.54     68.56 o 
   1   7   5     3587.62     3430.54    126.79 o 
   3   7   5    13421.79    12476.66    311.62 o 
   5   7   5     7409.59     7049.65    249.59 o 
   7   7   5       52.13      -79.77     79.77 o 
   9   7   5       84.55      196.37    157.98 o 
  11   7   5       30.45       10.41    132.18 o 
  13   7   5     3692.31     3464.95    237.75 o 
  15   7   5        4.49     -190.05    190.05 o 
 -22   8   5      516.05      479.98    370.53 o 
 -20   8   5       19.98      615.92    201.28 o 
 -18   8   5      372.11     1146.58    268.69 o 
 -16   8   5     8049.82     8171.26    292.76 o 
 -14   8   5    15798.57    15443.41    396.35 o 
 -12   8   5    19236.10    19064.99    460.43 o 
 -10   8   5    17700.58    17466.36    388.29 o 
  -8   8   5      705.56      757.80     91.92 o 
  -6   8   5      339.89      186.94     70.35 o 
  -4   8   5    28886.75    28296.72    507.13 o 
  -2   8   5      334.27      251.14     68.23 o 
   0   8   5     1857.57     1698.39    101.59 o 
   2   8   5     1421.81     1317.63     98.19 o 
   4   8   5      246.45      214.20     82.19 o 
   6   8   5     2004.31     2225.37    175.09 o 
   8   8   5    12408.81    12572.81    426.04 o 
  10   8   5       90.13      155.82    136.18 o 
  12   8   5      278.52      926.39    184.20 o 
  14   8   5      282.80      513.57    206.33 o 
 -21   9   5      871.83     1260.36    248.79 o 
 -19   9   5     3695.48     3557.04    331.45 o 
 -17   9   5     4387.29     5202.51    306.00 o 
 -15   9   5     1199.62     1133.99    152.46 o 
 -13   9   5     2615.88     2601.10    147.75 o 
 -11   9   5     2270.26     2365.35    133.96 o 
  -9   9   5    15501.51    14892.87    333.32 o 
  -7   9   5     1358.29     1391.70     93.56 o 
  -5   9   5    12551.34    12234.58    269.01 o 
  -3   9   5     3787.29     3801.44    129.25 o 
  -1   9   5     1831.79     1868.45    101.51 o 
   1   9   5     5147.88     5096.67    159.25 o 
   3   9   5     3229.52     3185.04    134.65 o 
   5   9   5      336.87      387.48     91.32 o 
   7   9   5      636.31      533.40    242.68 o 
   9   9   5       37.16      212.67    198.63 o 
  11   9   5     4628.46     4754.84    355.46 o 
  13   9   5     1846.12     2561.71    256.67 o 
 -20  10   5      780.00      920.87    331.65 o 
 -18  10   5       49.58      652.16    167.29 o 
 -16  10   5     3191.79     3331.64    214.96 o 
 -14  10   5     4108.78     4183.49    200.15 o 
 -12  10   5     4352.62     4562.33    191.59 o 
 -10  10   5     6453.94     7022.89    210.77 o 
  -8  10   5     2021.16     1862.48    103.41 o 
  -6  10   5       24.01      -31.78     70.98 o 
  -4  10   5      328.08      241.34     79.56 o 
  -2  10   5      577.60      617.14     90.20 o 
   0  10   5      330.29      263.22     87.15 o 
   2  10   5     4249.48     4145.91    158.36 o 
   4  10   5      292.25      394.35     95.44 o 
   6  10   5    14663.67    14311.76    474.94 o 
   8  10   5     3679.31     4040.75    237.23 o 
  10  10   5      576.62     3417.40    415.31 o 
  12  10   5      371.62     1603.22    428.84 o 
  14  10   5      235.58      208.56    232.07 o 
 -19  11   5     1312.05     1305.04    214.28 o 
 -17  11   5      978.63     1359.26    175.47 o 
 -15  11   5     1896.29     1838.64    176.77 o 
 -13  11   5      700.01      480.07    129.09 o 
 -11  11   5      400.05      207.34    109.70 o 
  -9  11   5      667.22      607.75     97.46 o 
  -7  11   5      359.08      187.17     87.01 o 
  -5  11   5      286.61      336.32     86.29 o 
  -3  11   5      174.86        7.56     84.59 o 
  -1  11   5      877.24      769.10     98.72 o 
   1  11   5     4144.31     4219.29    154.06 o 
   3  11   5      349.89      263.50    104.06 o 
   5  11   5     1327.71     1268.93    170.94 o 
   7  11   5      130.06      385.89    156.87 o 
   9  11   5     3940.27     4292.52    340.97 o 
  11  11   5     7503.03     7921.22    482.56 o 
  13  11   5      475.23      338.67    296.79 o 
 -18  12   5        0.53       -4.95    153.55 o 
 -16  12   5      320.10      291.90    146.94 o 
 -14  12   5        5.33      -14.07    133.33 o 
 -12  12   5      191.80       86.60    161.75 o 
 -10  12   5     1882.67     2086.48    140.09 o 
  -8  12   5     2418.06     2338.95    126.41 o 
  -6  12   5     8450.78     7853.49    217.61 o 
  -4  12   5     4686.15     4116.41    197.36 o 
  -2  12   5      214.86       99.70     96.26 o 
   0  12   5       53.59       98.52     94.68 o 
   2  12   5     4591.59     4508.12    174.71 o 
   4  12   5      975.86      976.01    166.24 o 
   6  12   5     9837.96    10081.71    394.77 o 
   8  12   5     1147.39     1427.21    241.43 o 
  10  12   5      658.05      708.24    283.00 o 
  12  12   5       15.74      479.08    357.97 o 
 -15  13   5      389.06      576.77    160.64 o 
 -13  13   5       48.60      -82.23    121.58 o 
 -11  13   5       16.05      -70.25    140.25 o 
  -9  13   5      273.54       80.09    115.76 o 
  -7  13   5      180.86      184.39     98.71 o 
  -5  13   5       24.29      -59.85    101.44 o 
  -3  13   5       11.65     -106.04    106.04 o 
  -1  13   5     2176.23     2245.55    134.69 o 
   1  13   5     3106.53     3210.12    198.03 o 
   3  13   5      306.22      344.22    126.78 o 
   5  13   5      319.85      199.74    184.42 o 
   7  13   5      245.27      205.11    170.58 o 
   9  13   5     1054.36     1096.95    234.85 o 
 -14  14   5        5.24     -117.76    172.55 o 
 -12  14   5        1.22       24.59    140.05 o 
 -10  14   5      609.00      756.55    129.30 o 
  -8  14   5      586.11      327.81    125.05 o 
  -6  14   5      312.72      184.91    124.01 o 
  -4  14   5       24.97      -61.83    115.93 o 
  -2  14   5      697.72      798.51    123.83 o 
   0  14   5       11.98      108.07    112.86 o 
   2  14   5      266.97      180.61    137.54 o 
   4  14   5      338.29      262.39    161.00 o 
   6  14   5      106.27      244.14    173.13 o 
   8  14   5     2771.65     3245.09    350.17 o 
 -13  15   5       68.86      303.35    156.91 o 
 -11  15   5       20.31       47.48    173.91 o 
  -9  15   5      180.36      111.88    121.68 o 
  -7  15   5      742.24      696.85    128.50 o 
  -5  15   5        4.15     -118.62    118.62 o 
  -3  15   5      159.25      128.13    127.03 o 
  -1  15   5      198.60      152.20    125.10 o 
   1  15   5      291.53      342.63    148.06 o 
   3  15   5      204.88      132.05    140.22 o 
   5  15   5      311.21      232.85    171.04 o 
   7  15   5       72.91     -496.13    656.72 o 
 -10  16   5      200.48      241.85    144.09 o 
  -8  16   5       23.55      245.17    127.61 o 
  -6  16   5      239.89      177.55    137.25 o 
  -4  16   5      103.79       83.77    132.58 o 
  -2  16   5       96.53       82.11    143.07 o 
   0  16   5      194.06      -32.75    148.08 o 
   2  16   5      215.59      304.17    152.94 o 
   4  16   5       23.00      -20.98    213.39 o 
  -5  17   5      255.84      155.33    242.54 o 
  -3  17   5       31.56       19.86    173.22 o 
 -24   0   6     1809.13     1483.31    283.31 o 
 -22   0   6     2074.05     2437.14    308.96 o 
 -20   0   6    15944.47    15014.80    627.49 o 
 -18   0   6     8591.64     8468.45    410.44 o 
 -16   0   6    18284.05    18882.52    781.57 o 
 -14   0   6    32861.12    32206.51   1126.32 o 
 -12   0   6     7894.23     7580.59    358.22 o 
 -10   0   6    49626.86    52421.34   1735.65 o 
  -8   0   6   161180.08   175183.48   4942.09 o 
  -6   0   6      649.82      624.46    117.97 o 
  -4   0   6     1455.83     1788.95    143.06 o 
  -2   0   6    28297.61    32750.30   1362.66 o 
   0   0   6    17853.82    16910.77    835.85 o 
   2   0   6    28949.26    28255.08   1777.27 o 
   4   0   6     1599.31     1669.91    131.00 o 
   6   0   6      298.21      178.79    121.90 o 
   8   0   6    23902.34    24541.82    825.66 o 
  10   0   6     4993.18     4905.30    354.64 o 
  12   0   6    26546.63    26952.32   1163.81 o 
  14   0   6     3635.16     3683.74    367.33 o 
  16   0   6       81.51       24.54    340.92 o 
 -23   1   6      531.92      439.36    167.58 o 
 -21   1   6     3688.80     3022.63    171.38 o 
 -19   1   6      441.35      282.41    114.32 o 
 -17   1   6     4044.24     4151.74    191.11 o 
 -15   1   6    54870.71    52714.50   1264.85 o 
 -13   1   6    25828.52    24647.92    626.00 o 
 -11   1   6    45026.59    42913.97   1024.38 o 
  -9   1   6    16091.31    15327.38    347.81 o 
  -7   1   6    88635.99   102654.89   2029.27 o 
  -5   1   6     2169.52     3216.39    100.15 o 
  -3   1   6     6322.78     7729.40    465.47 o 
  -1   1   6      183.79      176.83     57.63 o 
   1   1   6      634.07      673.38    115.50 o 
   3   1   6    12528.73    12858.54    312.62 o 
   5   1   6    41144.04    39075.67    871.71 o 
   7   1   6       64.14       33.24     94.53 o 
   9   1   6    27164.35    26195.56    785.51 o 
  11   1   6     1096.46      756.01    168.20 o 
  13   1   6       19.80      -72.20    166.67 o 
  15   1   6     5908.11     6257.81    329.48 o 
  17   1   6       93.78      -44.71    194.93 o 
 -24   2   6     1811.48     2126.04    259.57 o 
 -22   2   6     2925.05     3664.47    248.00 o 
 -20   2   6     2140.31     1886.30    150.51 o 
 -18   2   6     9780.75     9037.96    303.86 o 
 -16   2   6     3855.33     3982.83    188.45 o 
 -14   2   6     8286.31     8804.96    280.55 o 
 -12   2   6    14235.84    13354.39    353.99 o 
 -10   2   6     6582.77     7435.14    208.38 o 
  -8   2   6    61643.20    64570.53   1106.28 o 
  -6   2   6    76031.82    94893.87   4704.22 o 
  -4   2   6    32885.10    34397.03    899.20 o 
  -2   2   6     3038.67     3623.48    104.82 o 
   0   2   6    12415.59    13396.27    321.90 o 
   2   2   6    61638.19    59737.04   1397.74 o 
   4   2   6     1055.55     1166.88     87.22 o 
   6   2   6       32.39      -56.08     87.09 o 
   8   2   6    10954.96    10624.19    331.83 o 
  10   2   6      111.96       90.60    146.85 o 
  12   2   6    12525.91    12193.61    860.48 o 
  14   2   6     1378.34     1014.19    205.83 o 
  16   2   6     2861.21     3018.46    256.60 o 
 -23   3   6        1.86     -165.75    165.75 o 
 -21   3   6      183.14      102.01    186.90 o 
 -19   3   6     1760.30     1722.44    294.03 o 
 -17   3   6      379.75      243.49    134.33 o 
 -15   3   6    22463.58    20460.24    546.04 o 
 -13   3   6     8405.01     8269.36    250.88 o 
 -11   3   6    76960.12    80000.30   1641.34 o 
  -9   3   6      123.13      153.99     82.46 o 
  -7   3   6     3126.01     4004.70    130.67 o 
  -5   3   6    41303.03    42109.67    819.49 o 
  -3   3   6     5019.65     5974.73    200.36 o 
  -1   3   6    24538.89    25267.82    411.58 o 
   1   3   6     8908.90     9514.17    229.46 o 
   3   3   6    18359.82    19109.71    404.00 o 
   5   3   6    31977.35    30026.34    637.03 o 
   7   3   6       25.24      -57.88     80.52 o 
   9   3   6    20710.46    20924.97    496.14 o 
  11   3   6     4398.95     4678.68    318.67 o 
  13   3   6      731.97      800.06    172.84 o 
  15   3   6     1402.74     1486.76    215.64 o 
 -24   4   6     1362.99     1362.55    252.12 o 
 -22   4   6     1174.56     1131.63    173.69 o 
 -20   4   6      425.41      328.76    143.90 o 
 -18   4   6     5318.02     5427.24    214.28 o 
 -16   4   6     3520.18     3176.65    228.12 o 
 -14   4   6     2628.73     2640.70    143.23 o 
 -12   4   6    24602.92    25038.23    587.37 o 
 -10   4   6     1913.31     1645.70    108.03 o 
  -8   4   6    51989.16    52821.77    995.38 o 
  -6   4   6     8574.41     9363.54    281.67 o 
  -4   4   6    11360.41    11619.53    205.48 o 
  -2   4   6    16272.52    15197.32    268.16 o 
   0   4   6     1876.74     1938.36     85.26 o 
   2   4   6    42514.54    41241.04    933.38 o 
   4   4   6     3013.66     2953.56    116.28 o 
   6   4   6    10775.92     9855.78    285.51 o 
   8   4   6     1073.87      964.70    106.55 o 
  10   4   6       44.55     -126.32    126.32 o 
  12   4   6     7053.21     7170.95    287.74 o 
  14   4   6        0.73      -73.90    170.02 o 
  16   4   6     4586.25     5077.27    439.11 o 
 -23   5   6      155.51      222.16    167.73 o 
 -21   5   6       17.86      -64.73    143.12 o 
 -19   5   6      659.33      684.85    135.85 o 
 -17   5   6      274.28      127.73    105.15 o 
 -15   5   6     9266.45     8697.32    270.81 o 
 -13   5   6      212.59       92.64     96.08 o 
 -11   5   6    27375.87    26584.56    587.80 o 
  -9   5   6    15567.28    15967.51    336.89 o 
  -7   5   6       99.42      110.03     70.46 o 
  -5   5   6    21793.00    22623.57    438.66 o 
  -3   5   6     1825.50     2020.66     81.84 o 
  -1   5   6    55353.95    56526.91   1051.72 o 
   1   5   6     3837.28     3838.24    127.39 o 
   3   5   6      973.06     1001.55     88.38 o 
   5   5   6    23897.87    23635.38    512.85 o 
   7   5   6     2313.67     2219.15    122.72 o 
   9   5   6     4458.12     4407.79    173.29 o 
  11   5   6     4967.64     5252.92    257.55 o 
  13   5   6     1447.22     1866.77    209.76 o 
  15   5   6      484.61      503.25    234.19 o 
 -22   6   6       41.10       80.79    160.76 o 
 -20   6   6     1112.32     1121.46    150.50 o 
 -18   6   6     6061.76     5930.77    256.14 o 
 -16   6   6     7142.12     7561.88    256.15 o 
 -14   6   6     7400.14     7497.89    251.72 o 
 -12   6   6     5941.86     6603.93    216.66 o 
 -10   6   6        1.53      -66.31     85.62 o 
  -8   6   6     5291.15     4884.07    216.68 o 
  -6   6   6       37.21       27.21     70.18 o 
  -4   6   6     7690.97     7101.62    167.93 o 
  -2   6   6    18984.85    19378.08    387.70 o 
   0   6   6     1022.90      855.96     90.39 o 
   2   6   6     8033.56     8001.60    189.52 o 
   4   6   6      889.81      738.40    103.94 o 
   6   6   6     7870.98     7022.99    234.45 o 
   8   6   6     1339.79     1056.41    128.40 o 
  10   6   6     1691.82     1631.99    195.10 o 
  12   6   6     3920.13     3916.61    239.16 o 
  14   6   6       44.69      -33.04    198.59 o 
 -21   7   6     1508.34     1534.01    166.84 o 
 -19   7   6        4.44      116.45    125.78 o 
 -17   7   6       15.29      -32.73    106.34 o 
 -15   7   6      845.14      441.73    116.29 o 
 -13   7   6     1354.05      973.13    118.07 o 
 -11   7   6    12272.52    11466.49    306.67 o 
  -9   7   6      257.66      158.37     79.96 o 
  -7   7   6     3690.37     3671.27    127.12 o 
  -5   7   6       12.20       59.14     69.85 o 
  -3   7   6     1362.49     1234.86     72.22 o 
  -1   7   6     1375.08     1371.55     86.48 o 
   1   7   6    13884.54    12957.67    318.36 o 
   3   7   6      334.16       98.02    103.97 o 
   5   7   6     3393.10     3192.04    180.95 o 
   7   7   6      677.70      625.18    141.69 o 
   9   7   6     6505.46     6474.01    404.48 o 
  11   7   6     4863.00     5731.40    342.62 o 
  13   7   6     1221.47     1467.42    227.98 o 
  15   7   6      353.92      212.21    219.16 o 
 -22   8   6      122.04      426.78    212.81 o 
 -20   8   6       34.94      -43.24    144.93 o 
 -18   8   6     3991.81     4224.98    215.24 o 
 -16   8   6      122.99      -61.94    109.36 o 
 -14   8   6     1003.21      784.07    118.57 o 
 -12   8   6     4065.35     4102.73    170.63 o 
 -10   8   6     2784.65     2684.99    131.42 o 
  -8   8   6     2111.05     2070.03    128.11 o 
  -6   8   6    12409.62    11026.40    242.56 o 
  -4   8   6     4054.80     3660.60    113.95 o 
  -2   8   6     8744.31     9309.97    215.32 o 
   0   8   6       56.15       63.02     78.22 o 
   2   8   6     3074.17     3160.47    144.99 o 
   4   8   6    29514.21    28449.09    598.24 o 
   6   8   6     4014.60     4308.17    220.11 o 
   8   8   6    14943.13    16550.35    523.56 o 
  10   8   6      482.71      705.72    228.05 o 
  12   8   6      170.69      138.16    371.42 o 
  14   8   6      138.06      179.76    208.12 o 
 -21   9   6     2087.81     2340.04    235.89 o 
 -19   9   6        2.50       18.16    130.53 o 
 -17   9   6      287.40      548.29    126.88 o 
 -15   9   6      218.03      138.13    110.67 o 
 -13   9   6     2352.13     2385.82    147.98 o 
 -11   9   6    13404.46    13789.65    334.93 o 
  -9   9   6      110.42       94.96     85.88 o 
  -7   9   6     1294.36     1141.33     94.60 o 
  -5   9   6     8525.50     8703.87    190.83 o 
  -3   9   6    10237.37     9137.18    206.22 o 
  -1   9   6      282.75      185.33     72.96 o 
   1   9   6     9515.28     9723.38    247.90 o 
   3   9   6     4598.75     4323.50    160.19 o 
   5   9   6      612.44      389.18    118.73 o 
   7   9   6     4211.28     4789.03    493.44 o 
   9   9   6     1633.68     1462.71    316.26 o 
  11   9   6     7089.71     7249.16    349.72 o 
  13   9   6      259.15      356.42    209.32 o 
 -20  10   6       24.52      357.76    381.54 o 
 -18  10   6      459.95      590.69    144.72 o 
 -16  10   6       88.27      102.83    132.96 o 
 -14  10   6      628.48      702.76    131.37 o 
 -12  10   6        9.67      -34.79    105.10 o 
 -10  10   6     9857.95    10045.62    260.98 o 
  -8  10   6     1998.67     1985.36    130.72 o 
  -6  10   6     5255.25     5129.12    169.02 o 
  -4  10   6     1044.60     1001.97     93.04 o 
  -2  10   6      167.43      112.41     85.51 o 
   0  10   6     5566.53     5660.67    188.39 o 
   2  10   6      701.08      650.41     99.17 o 
   4  10   6    19381.53    18710.96    512.92 o 
   6  10   6     9492.30     9014.47    405.62 o 
   8  10   6     4948.82     4777.83    432.91 o 
  10  10   6       93.98     3774.43   1169.58 o 
  12  10   6      355.39     1373.79    211.79 o 
 -19  11   6      327.11       54.16    154.11 o 
 -17  11   6      322.00      419.19    151.58 o 
 -15  11   6       46.36     -136.25    136.25 o 
 -13  11   6     3957.40     4137.19    205.42 o 
 -11  11   6     2243.52     2052.53    185.06 o 
  -9  11   6     4142.37     3859.45    150.41 o 
  -7  11   6     5207.51     5437.59    172.71 o 
  -5  11   6      516.17      419.29     81.25 o 
  -3  11   6     2079.35     2177.48    119.69 o 
  -1  11   6      647.68      701.49     99.96 o 
   1  11   6     1576.30     1642.96    122.26 o 
   3  11   6     1813.23     2014.68    204.44 o 
   5  11   6       84.96      279.56    153.85 o 
   7  11   6    10215.24    10744.32    408.50 o 
   9  11   6      158.23      280.87    204.11 o 
  11  11   6     3247.52     3466.23    269.08 o 
 -18  12   6       75.94     -152.17    152.17 o 
 -16  12   6     1920.86     2108.82    194.16 o 
 -14  12   6      372.58      188.87    126.82 o 
 -12  12   6     1600.31     1790.19    148.35 o 
 -10  12   6     5334.79     5906.29    219.78 o 
  -8  12   6     1865.04     2124.27    129.83 o 
  -6  12   6     4961.41     4843.89    171.00 o 
  -4  12   6     1375.39     1367.83    110.62 o 
  -2  12   6      881.17      804.00    102.36 o 
   0  12   6     2715.84     2793.19    140.44 o 
   2  12   6       36.92     -132.62    132.62 o 
   4  12   6     1880.38     1931.77    190.58 o 
   6  12   6      498.90      652.35    208.04 o 
   8  12   6      114.68      217.61    209.32 o 
  10  12   6     3038.65     3858.08    830.06 o 
 -17  13   6     1034.15     1060.81    176.91 o 
 -15  13   6       36.88      -80.15    137.46 o 
 -13  13   6     3262.56     3729.74    262.34 o 
 -11  13   6      363.02      276.09    126.59 o 
  -9  13   6     1250.22     1241.48    124.45 o 
  -7  13   6       67.90      -84.56     95.26 o 
  -5  13   6      507.99      329.66    107.73 o 
  -3  13   6     2419.19     2437.56    135.10 o 
  -1  13   6       58.09     -104.24    104.24 o 
   1  13   6      446.37      305.49    148.91 o 
   3  13   6     6001.72     6089.09    294.05 o 
   5  13   6      510.14      549.06    177.82 o 
   7  13   6     3275.58     3951.72    263.67 o 
   9  13   6       86.18      411.33    217.65 o 
 -14  14   6      160.79      133.99    169.92 o 
 -12  14   6     2770.44     2623.98    179.78 o 
 -10  14   6     1802.70     1970.10    160.94 o 
  -8  14   6     1576.11     2002.76    170.55 o 
  -6  14   6     1462.37     1677.00    130.74 o 
  -4  14   6      116.35     -142.00    142.00 o 
  -2  14   6     2708.14     2807.04    157.21 o 
   0  14   6     2666.75     2925.31    200.57 o 
   2  14   6      130.85      208.28    157.76 o 
   4  14   6      949.52      793.19    174.43 o 
   6  14   6       59.39       66.15    167.19 o 
 -13  15   6     3912.13     4571.71    250.13 o 
 -11  15   6      403.70      542.02    150.16 o 
  -9  15   6     3081.82     3429.78    190.98 o 
  -7  15   6     1329.78     1305.04    139.85 o 
  -5  15   6     1312.28     1278.99    136.96 o 
  -3  15   6     3371.41     3734.09    235.68 o 
  -1  15   6       28.02      -72.97    141.98 o 
   1  15   6      870.66      888.81    152.71 o 
   3  15   6      796.53      584.02    177.03 o 
   5  15   6      526.19      496.07    189.41 o 
 -10  16   6     2167.86     2861.74    270.79 o 
  -8  16   6      859.46      851.54    154.34 o 
  -6  16   6     1163.78     1543.29    149.63 o 
  -4  16   6      548.89      555.06    154.60 o 
  -2  16   6     1237.15     1591.56    187.65 o 
   0  16   6     1795.75     1828.69    187.97 o 
   2  16   6      107.29       26.04    203.12 o 
 -25   1   7      297.23       30.24    171.92 o 
 -23   1   7      235.43      169.88    248.85 o 
 -21   1   7      578.19      390.13    154.67 o 
 -19   1   7      463.96      379.73    118.37 o 
 -17   1   7      345.01      251.06    105.50 o 
 -15   1   7       53.95      128.13     98.29 o 
 -13   1   7     3391.65     3410.28    162.48 o 
 -11   1   7     2752.63     3048.18    136.30 o 
  -9   1   7     9020.54    10483.05    259.71 o 
  -7   1   7     9211.87    13211.16    701.16 o 
  -5   1   7     2849.29     4461.84    153.71 o 
  -3   1   7     6964.92     7639.12    243.30 o 
  -1   1   7     9623.74     9687.44    295.56 o 
   1   1   7    20977.15    19888.54    540.85 o 
   3   1   7      137.86      376.98    124.05 o 
   5   1   7     7608.39     7427.88    219.36 o 
   7   1   7       12.22      -92.80     92.80 o 
   9   1   7      128.36      181.11    144.40 o 
  11   1   7     1598.47     1422.28    193.93 o 
  13   1   7     1280.81     1347.48    213.02 o 
  15   1   7      316.96      105.42    190.48 o 
 -24   2   7        3.89       30.53    158.08 o 
 -22   2   7       25.50     -126.48    126.48 o 
 -20   2   7      266.12        0.32    115.98 o 
 -18   2   7      210.47       77.88    108.80 o 
 -16   2   7     1612.24     1565.66    134.27 o 
 -14   2   7        4.67      -94.02     94.02 o 
 -12   2   7     3222.10     3426.27    136.38 o 
 -10   2   7      142.73      304.09     80.11 o 
  -8   2   7     3304.34     3241.22    139.64 o 
  -6   2   7    42062.71    60036.19   3210.49 o 
  -4   2   7    24788.44    31138.94   1119.74 o 
  -2   2   7       13.59      -48.76     70.39 o 
   0   2   7     1217.58     1238.37    102.81 o 
   2   2   7     2295.91     2255.67    122.77 o 
   4   2   7    17923.47    16148.89    363.16 o 
   6   2   7    12229.95    11744.04    316.26 o 
   8   2   7     3101.35     2871.81    174.40 o 
  10   2   7    13984.19    14459.02    498.33 o 
  12   2   7     3032.44     3223.60    247.46 o 
  14   2   7      423.18      173.89    191.33 o 
  16   2   7      423.00      324.09    209.56 o 
 -23   3   7      720.18      367.86    212.44 o 
 -21   3   7      285.04      -86.46    117.47 o 
 -19   3   7     2318.59     2272.89    163.57 o 
 -17   3   7        9.50       48.82    102.89 o 
 -15   3   7      846.06      679.21    115.48 o 
 -13   3   7    10895.54    10904.86    284.87 o 
 -11   3   7       25.50      148.77     83.32 o 
  -9   3   7      757.25      737.99     82.09 o 
  -7   3   7     4948.98     5257.01    201.05 o 
  -5   3   7      540.51      651.25     65.78 o 
  -3   3   7     9449.62    10982.87    302.66 o 
  -1   3   7     3908.94     3742.27    108.80 o 
   1   3   7    38475.08    37878.50    884.81 o 
   3   3   7    13263.01    11383.35    249.80 o 
   5   3   7     4718.28     5112.42    194.26 o 
   7   3   7       38.00      -75.96     99.78 o 
   9   3   7      752.37      654.73    144.61 o 
  11   3   7     3359.90     3536.22    220.93 o 
  13   3   7     5915.25     6516.05    305.57 o 
  15   3   7     1164.69     1054.80    215.15 o 
 -24   4   7      862.94      906.58    192.74 o 
 -22   4   7       97.98     -128.74    141.36 o 
 -20   4   7       16.39     -107.41    107.41 o 
 -18   4   7        9.31     -100.10    100.10 o 
 -16   4   7     1191.98     1062.14    119.12 o 
 -14   4   7     7729.31     7450.72    239.15 o 
 -12   4   7     6041.56     5842.66    191.32 o 
 -10   4   7       87.65      149.34     83.19 o 
  -8   4   7     5749.13     6300.18    159.74 o 
  -6   4   7     1889.45     1970.04     91.25 o 
  -4   4   7     8697.67     9013.53    166.90 o 
  -2   4   7     1870.52     2080.61     88.11 o 
   0   4   7     4493.06     4056.01    124.95 o 
   2   4   7     1086.95     1175.05    106.56 o 
   4   4   7    17051.04    15913.32    400.73 o 
   6   4   7     6052.59     5746.34    183.40 o 
   8   4   7     2676.85     2393.11    133.72 o 
  10   4   7    14065.45    14577.12    457.63 o 
  12   4   7       88.61        6.80    161.86 o 
  14   4   7       53.12     -113.12    188.86 o 
 -23   5   7      212.37      250.28    164.72 o 
 -21   5   7     1987.21     2059.97    172.86 o 
 -19   5   7      310.12      151.90    113.45 o 
 -17   5   7     6969.33     7689.31    259.60 o 
 -15   5   7     4633.29     4455.83    187.02 o 
 -13   5   7     6034.29     5573.61    202.83 o 
 -11   5   7       25.68       -8.28     82.34 o 
  -9   5   7    18627.01    17559.47    336.68 o 
  -7   5   7    55652.63    56868.85    963.23 o 
  -5   5   7    11951.50    11089.37    211.41 o 
  -3   5   7        4.29      -50.28     50.28 o 
  -1   5   7    25709.03    25645.89    483.82 o 
   1   5   7     1072.39     1281.00     93.03 o 
   3   5   7    13920.26    12914.40    324.49 o 
   5   5   7     1162.34     1313.05     95.16 o 
   7   5   7     1212.08     1081.36    162.83 o 
   9   5   7     2694.42     2533.18    237.46 o 
  11   5   7     1594.74     1905.10    207.97 o 
  13   5   7     2251.11     2174.86    240.46 o 
  15   5   7      221.08      322.88    246.51 o 
 -22   6   7       59.65      -10.22    134.12 o 
 -20   6   7       97.04       87.34    121.89 o 
 -18   6   7        0.27     -104.53    104.53 o 
 -16   6   7     3085.57     3419.17    174.21 o 
 -14   6   7    33906.95    32213.98    747.21 o 
 -12   6   7    32437.37    33009.26    723.33 o 
 -10   6   7    20217.84    19622.49    387.44 o 
  -8   6   7    23680.85    24443.91    463.69 o 
  -6   6   7      245.67      214.65     70.61 o 
  -4   6   7     5114.69     5315.61    139.29 o 
  -2   6   7     5390.57     5357.66    184.90 o 
   0   6   7     6617.67     5819.96    166.46 o 
   2   6   7     2941.71     3058.77    116.75 o 
   4   6   7      633.19      705.23     96.47 o 
   6   6   7     2889.07     2801.48    141.51 o 
   8   6   7     1683.09     1575.48    165.03 o 
  10   6   7     1113.34      892.68    158.08 o 
  12   6   7      369.81      622.75    183.99 o 
  14   6   7     1713.81     1545.09    269.70 o 
 -23   7   7       78.81       89.78    170.60 o 
 -21   7   7     2085.48     2319.28    184.26 o 
 -19   7   7     4553.64     3994.71    194.87 o 
 -17   7   7    14045.06    15154.86    414.82 o 
 -15   7   7     2069.43     1644.71    141.55 o 
 -13   7   7      422.48      189.79    102.70 o 
 -11   7   7     1640.99     1331.21    179.13 o 
  -9   7   7    16652.34    17118.10    376.28 o 
  -7   7   7    40329.63    39321.34    715.43 o 
  -5   7   7    13705.68    12617.81    244.29 o 
  -3   7   7    40172.21    40796.62    700.42 o 
  -1   7   7     6604.43     5873.01    206.40 o 
   1   7   7     1369.85     1312.74     84.96 o 
   3   7   7     3904.32     3961.08    157.59 o 
   5   7   7        8.18     -124.58    124.58 o 
   7   7   7     1580.32     1379.36    147.36 o 
   9   7   7       96.12      151.03    181.26 o 
  11   7   7     2220.61     2357.82    191.29 o 
  13   7   7      568.56      734.19    215.74 o 
 -22   8   7      738.25      579.50    170.79 o 
 -20   8   7      160.64      812.93    157.30 o 
 -18   8   7       49.13      179.79    118.33 o 
 -16   8   7     3047.07     2981.72    190.32 o 
 -14   8   7    12627.39    12927.08    345.18 o 
 -12   8   7    17209.24    16422.58    397.24 o 
 -10   8   7    19146.25    19388.42    437.01 o 
  -8   8   7    17038.01    17710.15    371.19 o 
  -6   8   7     1387.96     1472.23     96.69 o 
  -4   8   7      540.25      600.62     76.01 o 
  -2   8   7     5378.00     5110.70    139.59 o 
   0   8   7     2474.58     2528.03    132.65 o 
   2   8   7       37.41      -74.21     74.21 o 
   4   8   7      506.62      481.92    112.55 o 
   6   8   7     1041.08     1031.96    142.49 o 
   8   8   7     1968.57     1918.55    200.45 o 
  10   8   7      301.81      511.67    168.80 o 
  12   8   7      328.56      675.12    213.19 o 
 -21   9   7      227.02      731.58    159.59 o 
 -19   9   7     3161.35     3012.53    179.22 o 
 -17   9   7     2324.42     2222.21    162.05 o 
 -15   9   7     1194.32      912.50    128.97 o 
 -13   9   7     4450.10     3990.23    174.93 o 
 -11   9   7      252.75      274.13     95.51 o 
  -9   9   7     9176.95     8694.10    339.07 o 
  -7   9   7     1432.38     1278.08     96.70 o 
  -5   9   7    10205.27     9834.93    224.40 o 
  -3   9   7     5382.72     5205.54    142.72 o 
  -1   9   7       32.93       17.61     66.94 o 
   1   9   7      480.02      292.31     91.69 o 
   3   9   7     2179.32     2036.81    144.95 o 
   5   9   7       11.49     -119.99    119.99 o 
   7   9   7      334.34      722.78    231.68 o 
   9   9   7     2183.95     2893.03    446.26 o 
  11   9   7     2867.74     3855.96    250.48 o 
  13   9   7     1232.41     1935.35    348.33 o 
 -20  10   7     1275.46     1315.69    172.51 o 
 -18  10   7       17.77       84.21    124.15 o 
 -16  10   7       36.17     -120.11    120.11 o 
 -14  10   7      364.85      248.27    124.41 o 
 -12  10   7     7225.66     7239.46    236.63 o 
 -10  10   7     2924.39     2976.64    151.95 o 
  -8  10   7       55.23       22.78     86.22 o 
  -6  10   7      296.25      191.52     86.66 o 
  -4  10   7     1363.46     1502.73     90.54 o 
  -2  10   7     3464.12     3284.85    158.27 o 
   0  10   7       16.03        2.31     82.28 o 
   2  10   7     4193.38     4236.79    182.08 o 
   4  10   7        5.14     -132.95    132.95 o 
   6  10   7     9530.56    10785.39    407.20 o 
   8  10   7     2613.05     4006.81    513.70 o 
  10  10   7     1799.72     3439.87    301.52 o 
  12  10   7      333.89      895.62    212.29 o 
 -19  11   7      457.75      672.21    213.19 o 
 -17  11   7       47.24     -112.97    132.46 o 
 -15  11   7       21.96      -72.53    120.39 o 
 -13  11   7      357.47      361.73    125.19 o 
 -11  11   7     1136.28     1156.96    162.71 o 
  -9  11   7     4033.79     4331.29    169.84 o 
  -7  11   7       74.01       80.32     87.92 o 
  -5  11   7      961.90      934.36     90.26 o 
  -3  11   7        5.43      -58.80     70.67 o 
  -1  11   7     3700.46     3710.94    158.42 o 
   1  11   7     3906.08     3827.14    186.61 o 
   3  11   7      128.94       60.46    140.76 o 
   5  11   7     6106.38     6271.03    312.83 o 
   7  11   7        3.11      461.40    277.12 o 
   9  11   7     3841.16     5740.40    500.47 o 
  11  11   7      612.61     1038.89    213.07 o 
 -18  12   7      463.90      358.72    165.78 o 
 -16  12   7        3.81     -161.71    161.71 o 
 -14  12   7        2.45     -129.68    129.68 o 
 -12  12   7      690.82      589.68    152.09 o 
 -10  12   7     2083.83     2272.00    141.48 o 
  -8  12   7     4255.07     4096.27    171.20 o 
  -6  12   7        2.33      -81.20     81.20 o 
  -4  12   7     1692.26     1637.25    107.41 o 
  -2  12   7     6932.82     6677.14    206.62 o 
   0  12   7      195.17      -71.20    132.80 o 
   2  12   7      436.25      225.37    145.14 o 
   4  12   7      382.65      223.99    162.86 o 
   6  12   7     1613.85     2070.63    253.78 o 
   8  12   7     4428.21     6222.17    561.72 o 
 -17  13   7       23.15      152.63    156.21 o 
 -15  13   7      494.75      598.93    143.56 o 
 -13  13   7       18.28     -118.84    124.53 o 
 -11  13   7     2121.03     2203.43    158.69 o 
  -9  13   7      469.64      243.69    114.10 o 
  -7  13   7     1987.99     1919.78    144.97 o 
  -5  13   7       50.04      -89.08     89.08 o 
  -3  13   7     2114.71     2303.53    159.56 o 
  -1  13   7      633.59      563.57    132.35 o 
   1  13   7     2586.29     2580.52    229.26 o 
   3  13   7      119.44      300.28    158.53 o 
   5  13   7     3562.50     3744.50    296.40 o 
   7  13   7      146.50       45.84    225.45 o 
 -14  14   7      413.47      415.58    148.80 o 
 -12  14   7     1309.20     1809.27    169.73 o 
 -10  14   7       73.81       59.34    124.88 o 
  -8  14   7      250.69       58.88    121.72 o 
  -6  14   7       16.15       61.64    103.81 o 
  -4  14   7      481.30      319.32    103.37 o 
  -2  14   7      572.38      562.22    143.91 o 
   0  14   7      537.98      372.07    162.29 o 
   2  14   7        1.71     -142.62    155.33 o 
   4  14   7       50.97      -27.68    162.54 o 
   6  14   7      570.92      534.56    225.45 o 
 -13  15   7      108.66      174.74    157.22 o 
 -11  15   7       34.20      225.56    195.34 o 
  -9  15   7     1420.38     1610.59    158.14 o 
  -7  15   7      280.56      114.45    117.43 o 
  -5  15   7       94.09       36.34    138.54 o 
  -3  15   7     2185.09     2315.57    176.71 o 
  -1  15   7       83.27       -3.27    134.92 o 
   1  15   7      930.30      901.11    182.24 o 
   3  15   7        8.99      -86.40    163.88 o 
 -10  16   7      764.91     1008.55    347.93 o 
  -8  16   7      425.34      472.00    150.16 o 
  -6  16   7      518.91      781.70    172.65 o 
  -4  16   7       62.59      134.15    169.26 o 
  -2  16   7      203.30      244.96    170.77 o 
   0  16   7        1.62     -165.20    165.20 o 
 -24   0   8       12.99       49.08    317.59 o 
 -22   0   8      370.06      -41.00    196.60 o 
 -20   0   8     1754.62     1565.57    209.19 o 
 -18   0   8     1139.27     1354.61    192.49 o 
 -16   0   8    34510.69    34356.68   1210.78 o 
 -14   0   8      857.70      556.76    137.18 o 
 -12   0   8    13749.21    16755.56    554.18 o 
 -10   0   8    66758.91    75246.52   2464.74 o 
  -8   0   8      213.87      366.31    120.14 o 
  -6   0   8   111440.69   217450.19   6144.63 o 
  -4   0   8        5.28       40.26    103.01 o 
  -2   0   8     1868.86     1845.84    230.56 o 
   0   0   8     5735.19     7038.68    461.07 o 
   2   0   8       13.45     -158.80    316.70 o 
   4   0   8    27594.51    28679.08    921.76 o 
   6   0   8    12068.65    11902.61    450.31 o 
   8   0   8     4440.95     3992.58    664.35 o 
  10   0   8    21073.85    20492.07    926.80 o 
  12   0   8    12698.57    12684.00    850.95 o 
  14   0   8      388.40      341.52    283.31 o 
 -25   1   8        0.03     -161.86    161.86 o 
 -23   1   8     3048.46     2845.78    189.37 o 
 -21   1   8     1587.34     1581.22    168.91 o 
 -19   1   8       78.90      -82.45    107.31 o 
 -17   1   8      475.78      352.67    110.84 o 
 -15   1   8     1707.75     1580.27    120.22 o 
 -13   1   8    39227.08    38076.71    813.88 o 
 -11   1   8     1379.89     1984.33    120.51 o 
  -9   1   8   176664.88   232918.55   8074.01 o 
  -7   1   8     9737.67    18401.92    463.65 o 
  -5   1   8     1452.41     2071.85     99.29 o 
  -3   1   8     5266.35     5465.69    206.13 o 
  -1   1   8      254.02      361.92     88.94 o 
   1   1   8    57800.88    57859.10   1589.88 o 
   3   1   8    41738.92    40228.39   1127.41 o 
   5   1   8      200.46      225.94     92.91 o 
   7   1   8    11231.53    10578.90    302.11 o 
   9   1   8     2102.79     2132.96    206.80 o 
  11   1   8     2285.08     2136.60    287.74 o 
  13   1   8       19.98     -158.29    192.30 o 
  15   1   8     1319.72      789.39    224.26 o 
 -24   2   8        0.33     -119.16    154.28 o 
 -22   2   8     1042.37      828.47    183.83 o 
 -20   2   8      475.44      331.59    124.78 o 
 -18   2   8      988.70      831.73    127.53 o 
 -16   2   8    25149.49    22099.27    540.92 o 
 -14   2   8     2008.89     1792.72    111.68 o 
 -12   2   8      980.54      893.90     98.58 o 
 -10   2   8    15221.20    15743.32    342.06 o 
  -8   2   8     4085.70     5018.19    242.56 o 
  -6   2   8    73783.52    94568.65   4342.71 o 
  -4   2   8     8314.61    10388.66    609.56 o 
  -2   2   8    24011.97    24074.32    539.46 o 
   0   2   8     7630.76     7267.01    250.95 o 
   2   2   8      195.32      210.08     90.72 o 
   4   2   8     9115.89     9327.47    239.95 o 
   6   2   8     4233.78     3946.47    150.28 o 
   8   2   8     4603.07     4451.22    237.58 o 
  10   2   8    12223.47    12085.74    449.76 o 
  12   2   8     3540.63     4036.96    273.02 o 
  14   2   8     3899.50     4161.99    328.01 o 
 -25   3   8      576.05      784.60    249.15 o 
 -23   3   8     3906.49     3235.50    198.99 o 
 -21   3   8     1076.10      976.01    144.25 o 
 -19   3   8      665.91      490.15    126.86 o 
 -17   3   8     5494.75     5562.50    230.41 o 
 -15   3   8     2177.90     1974.35    133.09 o 
 -13   3   8    38220.55    36642.73    789.69 o 
 -11   3   8     9211.38     9242.10    237.11 o 
  -9   3   8    33812.15    35569.37    809.17 o 
  -7   3   8      782.11      649.35     73.63 o 
  -5   3   8       32.56        1.21     55.59 o 
  -3   3   8    13044.26    14781.27    308.10 o 
  -1   3   8     7633.16     7626.59    179.52 o 
   1   3   8    18194.62    16897.05    483.48 o 
   3   3   8      261.31      236.62     70.12 o 
   5   3   8      363.13      303.76     85.10 o 
   7   3   8    13073.18    12479.83    350.69 o 
   9   3   8       35.27      -85.92    136.42 o 
  11   3   8     2913.10     3018.53    282.92 o 
  13   3   8     2610.29     2510.07    288.24 o 
  15   3   8       83.21      -78.24    282.55 o 
 -24   4   8      491.17      314.24    180.80 o 
 -22   4   8      628.25      506.41    131.91 o 
 -20   4   8     1872.49     2068.30    187.39 o 
 -18   4   8     1071.06      973.35    125.61 o 
 -16   4   8     5194.55     4693.40    199.54 o 
 -14   4   8     3699.72     3581.30    160.01 o 
 -12   4   8      352.20      328.16     90.39 o 
 -10   4   8    29357.80    29792.34    583.12 o 
  -8   4   8    11583.50    12116.51    248.32 o 
  -6   4   8    67379.63    67604.07   1214.87 o 
  -4   4   8    21156.39    21606.64    347.88 o 
  -2   4   8    15939.30    14677.68    300.04 o 
   0   4   8     1920.23     1753.63     96.19 o 
   2   4   8     3118.77     2994.77    119.06 o 
   4   4   8    14539.10    14854.68    344.31 o 
   6   4   8      791.37      932.75    121.97 o 
   8   4   8        9.12      -71.44    115.46 o 
  10   4   8     3360.68     3451.81    217.94 o 
  12   4   8       54.13      -52.97    175.98 o 
  14   4   8     3066.89     3626.13    281.93 o 
 -23   5   8     3506.85     3845.87    280.99 o 
 -21   5   8     3638.38     3730.53    239.54 o 
 -19   5   8      496.45      230.73    161.56 o 
 -17   5   8    17075.26    17637.34    459.58 o 
 -15   5   8      201.14      110.01    100.29 o 
 -13   5   8     9586.90     8742.56    266.42 o 
 -11   5   8    28398.04    30729.48    670.76 o 
  -9   5   8     9479.66     8553.30    186.70 o 
  -7   5   8     1023.76     1069.81     81.36 o 
  -5   5   8    11628.11    11368.18    210.82 o 
  -3   5   8    44129.03    43117.19    770.66 o 
  -1   5   8     7141.16     7661.64    182.70 o 
   1   5   8     3405.73     3026.73    117.98 o 
   3   5   8       46.23       38.52     89.81 o 
   5   5   8        4.96      -76.43     76.43 o 
   7   5   8     1120.12      871.04    190.84 o 
   9   5   8     3120.53     2856.98    246.13 o 
  11   5   8     6279.69     6330.81    319.68 o 
  13   5   8     1077.91      562.41    251.61 o 
 -24   6   8      710.30      440.49    183.97 o 
 -22   6   8     2214.64     2666.97    214.16 o 
 -20   6   8      965.37      822.06    134.19 o 
 -18   6   8      298.58      -48.94    110.55 o 
 -16   6   8     2464.46     2224.51    150.63 o 
 -14   6   8      229.46       95.61    101.86 o 
 -12   6   8       16.22       31.56     90.18 o 
 -10   6   8    37773.30    37189.25    638.53 o 
  -8   6   8     3146.82     3541.16    116.43 o 
  -6   6   8    32209.30    33101.77    562.10 o 
  -4   6   8     1932.14     1662.18     78.15 o 
  -2   6   8     4404.46     4058.72    122.03 o 
   0   6   8     5351.13     4700.28    145.68 o 
   2   6   8     9948.87     9757.84    247.16 o 
   4   6   8     6478.53     6599.15    215.20 o 
   6   6   8     1932.79     1508.28    170.17 o 
   8   6   8      171.01       47.09    223.79 o 
  10   6   8     2437.58     2440.96    224.64 o 
  12   6   8       75.18       96.68    214.27 o 
 -23   7   8      293.15      664.96    202.50 o 
 -21   7   8       43.04      138.27    148.85 o 
 -19   7   8      410.00      259.31    122.38 o 
 -17   7   8     2582.94     2794.23    213.19 o 
 -15   7   8     3678.33     3727.87    179.14 o 
 -13   7   8     4866.51     5006.56    189.35 o 
 -11   7   8      238.79       98.88     78.21 o 
  -9   7   8      528.21      655.85     94.91 o 
  -7   7   8     4670.37     4451.79    136.32 o 
  -5   7   8     3313.69     3009.68    104.11 o 
  -3   7   8     6983.41     6088.51    182.68 o 
  -1   7   8     1178.63     1231.27     86.93 o 
   1   7   8     1709.43     1751.06    102.10 o 
   3   7   8       25.62      -43.58     91.91 o 
   5   7   8     1381.26     1107.93    135.35 o 
   7   7   8    13972.06    13773.82    506.78 o 
   9   7   8     2201.18     2111.35    380.84 o 
  11   7   8     2025.42     2200.71    225.97 o 
  13   7   8       23.86       69.46    235.58 o 
 -22   8   8     3410.03     3612.35    223.00 o 
 -20   8   8     1333.10     1166.39    145.59 o 
 -18   8   8     1678.80     1496.94    149.70 o 
 -16   8   8      118.31      -65.74    120.83 o 
 -14   8   8        7.65      -90.79     90.79 o 
 -12   8   8     2260.95     2288.19    133.17 o 
 -10   8   8     5072.63     5183.67    168.59 o 
  -8   8   8    14083.01    13710.68    286.58 o 
  -6   8   8     2031.01     1965.06    101.72 o 
  -4   8   8      742.31      654.21     78.87 o 
  -2   8   8      135.09        6.31     62.84 o 
   0   8   8     4697.71     4888.02    153.11 o 
   2   8   8     1983.17     2133.36    133.81 o 
   4   8   8     3359.22     3087.57    177.78 o 
   6   8   8     2266.42     2388.57    212.94 o 
   8   8   8      895.00     1017.33    196.70 o 
  10   8   8      873.00     1259.85    187.32 o 
  12   8   8      604.27      708.02    224.52 o 
 -21   9   8      155.31      666.84    189.28 o 
 -19   9   8       83.81      230.03    130.51 o 
 -17   9   8       58.94     -114.31    114.31 o 
 -15   9   8    10164.04    10337.27    327.98 o 
 -13   9   8     2916.65     3021.61    190.78 o 
 -11   9   8     6374.29     6272.84    292.14 o 
  -9   9   8     1791.42     1729.01    110.76 o 
  -7   9   8     1861.47     1855.28    106.90 o 
  -5   9   8     5148.25     5621.62    152.68 o 
  -3   9   8     1805.48     1986.39    108.19 o 
  -1   9   8     7521.73     7540.92    247.74 o 
   1   9   8       63.45      -13.69    103.09 o 
   3   9   8     1271.60     1601.00    135.63 o 
   5   9   8      873.63     1063.29    190.98 o 
   7   9   8     3275.46     3860.18    397.92 o 
   9   9   8     2157.19     2079.87    240.01 o 
  11   9   8      149.57      759.70    188.37 o 
 -20  10   8      852.94      552.96    141.22 o 
 -18  10   8     1487.99     1459.50    184.49 o 
 -16  10   8      372.02      105.81    125.48 o 
 -14  10   8      152.98      -51.98    111.43 o 
 -12  10   8     5622.71     5691.84    205.18 o 
 -10  10   8      807.16      867.39    102.39 o 
  -8  10   8     8316.90     8164.02    215.49 o 
  -6  10   8      377.12      292.41     87.28 o 
  -4  10   8      212.04      -52.13     83.85 o 
  -2  10   8      252.67      278.87    103.73 o 
   0  10   8        6.90     -102.34    106.38 o 
   2  10   8     4948.13     5198.21    245.27 o 
   4  10   8      126.93        2.34    143.54 o 
   6  10   8     4741.17     5078.00    281.00 o 
   8  10   8      424.35     1457.18    509.69 o 
  10  10   8     1295.29     2044.18    254.17 o 
 -19  11   8       23.11       31.83    189.98 o 
 -17  11   8      122.78     -129.52    129.52 o 
 -15  11   8     1199.38     1131.91    141.34 o 
 -13  11   8     1153.11     1021.42    131.96 o 
 -11  11   8     7385.16     7651.50    226.62 o 
  -9  11   8     4432.24     4622.83    163.96 o 
  -7  11   8       46.20        3.53     87.47 o 
  -5  11   8     8493.48     8815.38    217.82 o 
  -3  11   8        3.39      -86.60     86.60 o 
  -1  11   8     4918.46     5214.17    259.52 o 
   1  11   8      458.03      285.12    159.85 o 
   3  11   8      189.33     -145.94    145.94 o 
   5  11   8     5258.40     4953.93    408.50 o 
   7  11   8      186.72      661.32    196.62 o 
   9  11   8     3017.03     3190.53    340.41 o 
 -18  12   8      397.23      370.89    182.23 o 
 -16  12   8      113.69      -30.07    156.41 o 
 -14  12   8     1889.29     1910.50    176.50 o 
 -12  12   8     6706.74     7156.11    245.40 o 
 -10  12   8     1599.20     1529.45    133.98 o 
  -8  12   8     3384.46     3318.25    159.22 o 
  -6  12   8      793.36      540.36    101.14 o 
  -4  12   8      415.71      486.41     90.43 o 
  -2  12   8     1558.83     1815.43    172.46 o 
   0  12   8      809.65      804.33    179.92 o 
   2  12   8     4861.28     5264.73    329.60 o 
   4  12   8      157.54      -20.33    165.31 o 
   6  12   8     6636.89     6496.88    372.79 o 
   8  12   8      792.22      856.00    261.58 o 
 -17  13   8      453.35      298.18    146.36 o 
 -15  13   8      387.71      205.41    154.46 o 
 -13  13   8       68.73      147.96    154.13 o 
 -11  13   8     1340.99     1721.80    247.30 o 
  -9  13   8       37.68       99.84    111.96 o 
  -7  13   8      440.61      231.45    112.20 o 
  -5  13   8     1374.23     1652.63    130.54 o 
  -3  13   8      768.83      804.60    147.84 o 
  -1  13   8     2112.79     1954.58    218.73 o 
   1  13   8      540.34      674.40    171.71 o 
   3  13   8     1295.69     1068.31    185.83 o 
   5  13   8     4532.50     4350.78    413.09 o 
   7  13   8       68.86      153.89    241.98 o 
 -14  14   8     3169.78     3476.23    221.78 o 
 -12  14   8      839.09     1124.55    160.66 o 
 -10  14   8       12.24      -83.98    121.51 o 
  -8  14   8     2596.27     2733.84    165.78 o 
  -6  14   8       30.26      -48.05    115.58 o 
  -4  14   8     2693.55     3146.25    183.58 o 
  -2  14   8      286.76      271.88    164.80 o 
   0  14   8      735.20      542.81    174.66 o 
   2  14   8     1200.24     1143.42    210.05 o 
   4  14   8        7.15      -86.98    241.25 o 
 -13  15   8      128.60       60.80    154.89 o 
 -11  15   8     4117.75     4703.26    213.60 o 
  -9  15   8       28.34       53.28    130.80 o 
  -7  15   8     2109.31     2398.40    193.85 o 
  -5  15   8       62.34      -18.30    134.83 o 
  -3  15   8      162.73      158.44    139.16 o 
  -1  15   8     1052.78     1120.17    184.21 o 
   1  15   8      214.85      197.28    167.72 o 
   3  15   8      871.60     1172.04    273.04 o 
  -8  16   8     1768.29     1881.18    210.89 o 
  -6  16   8       32.64      107.82    146.66 o 
  -4  16   8     5679.17     6098.85    389.72 o 
  -2  16   8      590.76      960.12    215.98 o 
 -25   1   9       38.97     -146.64    146.64 o 
 -23   1   9       10.08     -134.13    134.13 o 
 -21   1   9      641.71      403.32    131.20 o 
 -19   1   9        0.51      -40.35    107.60 o 
 -17   1   9      139.95       67.67     97.88 o 
 -15   1   9     1750.29     1491.52    111.98 o 
 -13   1   9    36137.36    37547.27    894.73 o 
 -11   1   9     1397.73     1659.76    107.31 o 
  -9   1   9      984.26     1786.04    136.63 o 
  -7   1   9     7814.94    12726.61    293.88 o 
  -5   1   9    11203.21    13759.57    623.43 o 
  -3   1   9        0.66       38.88     59.84 o 
  -1   1   9     1585.55     2025.08    106.96 o 
   1   1   9     1633.28     1824.15    149.82 o 
   3   1   9     8128.40     7669.72    289.77 o 
   5   1   9     4726.06     4382.15    167.42 o 
   7   1   9     3951.30     3938.31    191.73 o 
   9   1   9        9.52     -153.83    153.83 o 
  11   1   9        0.48     -176.80    176.80 o 
  13   1   9      912.59      973.69    218.08 o 
 -24   2   9      232.08      -99.39    234.08 o 
 -22   2   9      267.93      136.80    126.00 o 
 -20   2   9     2998.43     2545.74    156.04 o 
 -18   2   9        2.77       90.64     95.65 o 
 -16   2   9     6192.46     5656.56    204.88 o 
 -14   2   9     4076.83     3698.14    157.16 o 
 -12   2   9      423.03      480.32     82.16 o 
 -10   2   9     6076.08     7574.73    379.25 o 
  -8   2   9    19557.84    33080.86   1313.31 o 
  -6   2   9    12285.94    14586.28    780.71 o 
  -4   2   9    19952.83    21133.43    708.30 o 
  -2   2   9     5909.27     5535.55    196.80 o 
   0   2   9    99052.79   100528.63   2729.08 o 
   2   2   9        6.59      -92.20     92.20 o 
   4   2   9        5.64      -73.92     73.92 o 
   6   2   9     1139.71     1240.13    114.79 o 
   8   2   9     6877.31     7066.85    282.28 o 
  10   2   9     2061.51     1934.88    189.54 o 
  12   2   9      944.85     1028.14    193.14 o 
  14   2   9      471.96      429.66    285.92 o 
 -25   3   9       44.16       74.91    175.14 o 
 -23   3   9      316.47      189.39    129.99 o 
 -21   3   9      847.43      482.29    135.98 o 
 -19   3   9      607.19      475.82    125.41 o 
 -17   3   9      374.45      155.64    146.01 o 
 -15   3   9      692.37      447.63    103.13 o 
 -13   3   9    12720.79    11611.35    286.06 o 
 -11   3   9     5215.61     5200.30    157.05 o 
  -9   3   9    64854.71    74394.40   1941.60 o 
  -7   3   9    46438.82    48859.29   1318.71 o 
  -5   3   9     2754.23     3146.76    132.00 o 
  -3   3   9     1212.92     1052.04     67.82 o 
  -1   3   9     7178.03     6879.03    247.21 o 
   1   3   9    15398.65    14458.63    461.62 o 
   3   3   9    16158.46    15020.44    346.05 o 
   5   3   9     1252.05     1209.98    108.31 o 
   7   3   9    12726.29    12801.56    470.20 o 
   9   3   9     1573.33     1672.43    175.93 o 
  11   3   9      620.05      481.33    179.90 o 
  13   3   9      147.84       22.01    199.04 o 
 -24   4   9      128.53     -155.98    155.98 o 
 -22   4   9        3.34     -134.90    134.90 o 
 -20   4   9        4.23     -109.62    109.62 o 
 -18   4   9      430.25      225.82    107.98 o 
 -16   4   9     9941.94     9893.45    293.97 o 
 -14   4   9     7014.81     7024.78    210.12 o 
 -12   4   9     1142.12     1041.04     97.57 o 
 -10   4   9    13704.13    14919.60    308.38 o 
  -8   4   9     2663.61     2845.54    109.50 o 
  -6   4   9     6474.60     6205.76    154.21 o 
  -4   4   9    10198.45    10670.97    217.75 o 
  -2   4   9    13029.50    12410.88    313.85 o 
   0   4   9    37959.93    37135.20    842.74 o 
   2   4   9     1605.42     1699.01    110.98 o 
   4   4   9        5.95      -87.93     87.93 o 
   6   4   9     1003.91     1031.67    122.27 o 
   8   4   9     2893.40     2711.50    183.16 o 
  10   4   9     2043.57     1870.40    194.61 o 
  12   4   9       47.15      -68.85    193.27 o 
 -23   5   9        1.04       25.26    136.09 o 
 -21   5   9        0.32      -87.43    117.88 o 
 -19   5   9       26.82      -77.17    106.97 o 
 -17   5   9     7509.46     7075.28    261.37 o 
 -15   5   9     3072.02     2868.66    153.69 o 
 -13   5   9        4.65      -82.34     82.34 o 
 -11   5   9       34.92       14.75     74.16 o 
  -9   5   9     4601.77     4766.64    134.20 o 
  -7   5   9    53320.48    56352.57    979.33 o 
  -5   5   9     6177.63     5949.02    134.23 o 
  -3   5   9     6320.76     6492.38    175.30 o 
  -1   5   9     8614.91     8485.14    202.62 o 
   1   5   9     1192.28     1168.89    111.33 o 
   3   5   9      254.57      145.35     81.89 o 
   5   5   9      310.74      260.39    129.24 o 
   7   5   9     1692.46     1866.40    182.54 o 
   9   5   9     1059.91     1010.41    161.27 o 
  11   5   9     4256.51     4993.64    298.57 o 
  13   5   9      860.45      974.66    266.03 o 
 -24   6   9     3092.83     3546.47    282.25 o 
 -22   6   9      917.80      943.68    147.56 o 
 -20   6   9     3316.80     3514.68    253.37 o 
 -18   6   9     4454.65     4015.62    189.40 o 
 -16   6   9     2382.90     1962.88    143.67 o 
 -14   6   9     1122.98      935.17    128.70 o 
 -12   6   9     7292.16     7488.78    210.68 o 
 -10   6   9    14058.25    12949.65    266.87 o 
  -8   6   9    35614.52    35430.32    639.51 o 
  -6   6   9       37.41      -24.61     63.52 o 
  -4   6   9     1396.84     1539.31     75.83 o 
  -2   6   9     1251.15     1386.48     89.60 o 
   0   6   9      392.95      333.45     82.14 o 
   2   6   9      914.31      945.79     95.90 o 
   4   6   9     1372.43      838.19    167.26 o 
   6   6   9     2797.63     2239.63    216.16 o 
   8   6   9       50.06       17.48    158.71 o 
  10   6   9      517.71      532.83    173.16 o 
  12   6   9      389.81      729.96    239.75 o 
 -23   7   9      422.23      382.61    159.40 o 
 -21   7   9       49.51      252.05    129.42 o 
 -19   7   9     2079.16     2300.35    213.01 o 
 -17   7   9     2037.54     1759.57    181.68 o 
 -15   7   9    12962.55    13069.28    365.72 o 
 -13   7   9     8876.16     9206.27    240.61 o 
 -11   7   9        5.78      144.27     83.47 o 
  -9   7   9      204.75       97.50     77.04 o 
  -7   7   9     4265.79     3738.77    121.10 o 
  -5   7   9     7488.96     8152.35    181.07 o 
  -3   7   9     6422.95     6054.13    174.78 o 
  -1   7   9     2980.54     3158.74    131.81 o 
   1   7   9      143.16       98.10     84.10 o 
   3   7   9     1326.08     1191.36    114.62 o 
   5   7   9     7319.40     6982.35    364.54 o 
   7   7   9      452.22       -1.37    300.17 o 
   9   7   9     1107.89     1148.85    231.16 o 
  11   7   9     7165.02     8009.04    460.17 o 
 -22   8   9     1539.48     1682.41    166.06 o 
 -20   8   9     4004.64     4021.88    203.24 o 
 -18   8   9     1764.00     1788.40    151.99 o 
 -16   8   9        2.38     -106.27    106.27 o 
 -14   8   9     1496.91     1294.92    122.72 o 
 -12   8   9     5201.77     5663.27    171.67 o 
 -10   8   9     9645.44     9199.28    225.11 o 
  -8   8   9     5489.27     5556.23    152.35 o 
  -6   8   9      654.47      599.52     75.22 o 
  -4   8   9       11.79      -46.67     72.78 o 
  -2   8   9     1929.67     1826.93    104.10 o 
   0   8   9       17.37      -73.07     90.50 o 
   2   8   9      888.43     1033.86    121.42 o 
   4   8   9      514.21      424.67    156.19 o 
   6   8   9     3276.47     3374.32    364.25 o 
   8   8   9      313.69       83.80    238.66 o 
  10   8   9      749.32      916.33    229.63 o 
 -21   9   9      112.36      104.37    168.76 o 
 -19   9   9       21.46      -73.01    123.41 o 
 -17   9   9      552.42      262.16    135.66 o 
 -15   9   9     3709.26     3673.21    188.81 o 
 -13   9   9        3.78      -72.80     88.08 o 
 -11   9   9      592.51      517.83     94.90 o 
  -9   9   9     4726.12     4831.79    157.20 o 
  -7   9   9     9926.55     9655.08    214.41 o 
  -5   9   9     7802.08     7736.81    196.86 o 
  -3   9   9     2309.15     2239.85    166.96 o 
  -1   9   9      200.71      209.27    106.77 o 
   1   9   9       13.09      -99.40     99.40 o 
   3   9   9      296.86      214.73    144.64 o 
   5   9   9     4911.08     4567.98    271.71 o 
   7   9   9      255.52      217.97    183.55 o 
   9   9   9       77.58      314.99    209.13 o 
 -20  10   9      104.12     -112.73    135.86 o 
 -18  10   9      324.61      -42.40    142.33 o 
 -16  10   9      101.30     -142.39    157.06 o 
 -14  10   9     2171.71     1997.58    140.86 o 
 -12  10   9     1765.99     2150.35    128.16 o 
 -10  10   9      810.33      816.54    115.63 o 
  -8  10   9       85.46      -57.02     83.14 o 
  -6  10   9        7.17      -45.80     78.84 o 
  -4  10   9     7025.21     6861.90    199.19 o 
  -2  10   9    12172.57    12081.32    335.69 o 
   0  10   9     6711.98     6851.81    280.88 o 
   2  10   9     2721.23     2617.36    220.04 o 
   4  10   9      124.57      370.71    299.22 o 
   6  10   9     2113.20     2153.04    350.20 o 
   8  10   9      253.31      237.44    193.07 o 
 -19  11   9       13.06     -155.21    155.21 o 
 -17  11   9       79.39      104.35    125.11 o 
 -15  11   9       14.77      -15.72    136.78 o 
 -13  11   9      614.88      483.58    124.01 o 
 -11  11   9     4271.88     4515.82    174.03 o 
  -9  11   9     6836.69     6980.23    202.92 o 
  -7  11   9     7065.10     7086.73    193.21 o 
  -5  11   9     9370.13     8945.83    242.40 o 
  -3  11   9     1053.30     1081.73    152.38 o 
  -1  11   9       97.96      128.43    132.73 o 
   1  11   9     1363.19     1112.39    167.22 o 
   3  11   9     1732.51     1924.64    235.03 o 
   5  11   9     7407.27     7303.54    518.72 o 
   7  11   9      270.99      448.89    210.24 o 
 -18  12   9      633.34      693.50    175.28 o 
 -16  12   9       64.44      -59.68    166.20 o 
 -14  12   9      528.92      662.51    184.80 o 
 -12  12   9     7525.81     7664.63    236.34 o 
 -10  12   9       22.36      109.67    151.59 o 
  -8  12   9       10.22      -92.69    102.17 o 
  -6  12   9       49.85       52.34     88.66 o 
  -4  12   9     9056.61     9447.52    303.37 o 
  -2  12   9     2464.35     2259.56    186.63 o 
   0  12   9     4389.04     4211.03    228.85 o 
   2  12   9     2024.67     1682.16    203.22 o 
   4  12   9       57.12      210.11    215.48 o 
   6  12   9       20.37     -155.00    192.40 o 
 -17  13   9        1.97      -37.37    138.74 o 
 -15  13   9        8.38     -151.91    151.91 o 
 -13  13   9      254.25      276.47    131.28 o 
 -11  13   9     2396.01     2553.90    172.51 o 
  -9  13   9     1169.14     1035.11    129.46 o 
  -7  13   9     2087.96     2074.85    136.75 o 
  -5  13   9     5393.40     5621.62    289.67 o 
  -3  13   9      144.99       29.48    150.71 o 
  -1  13   9       65.39      128.03    154.02 o 
   1  13   9       34.64      -30.92    193.83 o 
   3  13   9      324.17      225.39    210.15 o 
   5  13   9      523.21      602.22    315.90 o 
 -14  14   9     1861.22     1799.77    227.35 o 
 -12  14   9        6.49      -39.72    124.98 o 
 -10  14   9      969.43      863.77    145.98 o 
  -8  14   9      405.17      304.62    141.43 o 
  -6  14   9      467.62      429.03    128.76 o 
  -4  14   9       30.05     -141.59    141.59 o 
  -2  14   9     1000.92      946.02    179.82 o 
   0  14   9      190.65        2.22    160.84 o 
   2  14   9     1033.79     1060.00    279.38 o 
   4  14   9        0.02      255.82    218.44 o 
 -11  15   9      185.05      158.26    152.59 o 
  -9  15   9       36.19     -145.72    145.72 o 
  -7  15   9       17.93     -134.24    134.24 o 
  -5  15   9      918.21      876.40    169.46 o 
  -3  15   9        0.42     -149.25    158.52 o 
  -1  15   9      415.30      324.98    172.32 o 
   1  15   9      521.50      555.15    222.66 o 
  -6  16   9      177.99      198.72    178.41 o 
  -4  16   9     1188.46     1750.62    361.42 o 
 -24   0  10     1345.99     1010.44    229.85 o 
 -22   0  10      722.69      310.50    187.39 o 
 -20   0  10     6466.23     6249.14    320.94 o 
 -18   0  10     5614.42     5312.20    274.97 o 
 -16   0  10     3874.22     3681.78    219.61 o 
 -14   0  10    24597.61    24824.94    789.50 o 
 -12   0  10    34758.82    41218.61   1498.13 o 
 -10   0  10     1435.79     1947.50    159.33 o 
  -8   0  10    59272.14   109052.25   4619.15 o 
  -6   0  10    14113.96    20444.22   1265.76 o 
  -4   0  10    26966.89    28535.57    957.99 o 
  -2   0  10    38954.05    37677.62   1758.89 o 
   0   0  10     1693.34     1905.56    421.66 o 
   2   0  10    27423.17    24104.82   1617.57 o 
   4   0  10     4760.65     4822.62    451.17 o 
   6   0  10    19642.64    20785.43    717.80 o 
   8   0  10       22.34     -103.24    218.89 o 
  10   0  10     1445.14     1226.08    293.08 o 
  12   0  10     1058.45     1036.27    314.83 o 
 -25   1  10     1020.93      701.53    228.64 o 
 -23   1  10     1245.91     1220.52    161.57 o 
 -21   1  10     7710.68     7475.69    270.87 o 
 -19   1  10     3011.33     2743.64    149.95 o 
 -17   1  10       34.61      -35.21     87.50 o 
 -15   1  10    10347.21    10215.35    275.11 o 
 -13   1  10     1553.69     1696.94    113.24 o 
 -11   1  10    21320.99    25243.07   1004.16 o 
  -9   1  10     7204.42    12057.66    286.82 o 
  -7   1  10     1670.46     2735.60    112.58 o 
  -5   1  10    16473.30    17519.71    482.87 o 
  -3   1  10     3023.44     3649.19    134.22 o 
  -1   1  10    56999.44    54462.35   1307.02 o 
   1   1  10     6429.11     5876.09    238.61 o 
   3   1  10     4714.75     4489.12    212.06 o 
   5   1  10       20.08        9.47    102.82 o 
   7   1  10      104.08     -124.40    141.27 o 
   9   1  10    11187.66    11960.97    445.84 o 
  11   1  10     1566.05     1490.19    220.81 o 
  13   1  10      625.09      709.30    223.91 o 
 -24   2  10     4504.69     3957.09    226.91 o 
 -22   2  10      429.81      252.68    132.89 o 
 -20   2  10     3547.70     3500.43    173.00 o 
 -18   2  10     2559.22     2472.21    162.70 o 
 -16   2  10       47.62       12.44     87.29 o 
 -14   2  10     1307.87     1352.33    101.38 o 
 -12   2  10     3280.56     4019.68    172.46 o 
 -10   2  10      624.27      703.29     81.49 o 
  -8   2  10   111419.46   180529.70   3441.27 o 
  -6   2  10     3469.95     4227.07    171.29 o 
  -4   2  10    40445.38    44873.54   1084.22 o 
  -2   2  10     3882.87     4224.81    188.78 o 
   0   2  10     1778.14     1333.84    122.84 o 
   2   2  10    17407.01    17310.89    536.37 o 
   4   2  10     6048.71     5763.15    187.45 o 
   6   2  10     7712.28     7653.38    252.25 o 
   8   2  10      549.49      578.95    152.20 o 
  10   2  10        4.72      -62.83    164.96 o 
  12   2  10     3893.13     4085.16    288.42 o 
 -25   3  10     1025.86      681.44    222.21 o 
 -23   3  10      978.08      813.49    168.34 o 
 -21   3  10     5386.25     5064.32    265.26 o 
 -19   3  10     3113.36     3326.88    184.92 o 
 -17   3  10     1170.34     1328.29    121.30 o 
 -15   3  10    12933.06    12409.90    306.99 o 
 -13   3  10       18.94      -66.15     75.74 o 
 -11   3  10    28132.81    29738.78    602.72 o 
  -9   3  10     1200.63     1497.52     89.91 o 
  -7   3  10    17504.88    21213.54   1031.41 o 
  -5   3  10    14556.83    16397.21    481.53 o 
  -3   3  10      785.39      799.76     70.07 o 
  -1   3  10    23366.95    22427.95    622.76 o 
   1   3  10     1752.52     1965.21    195.27 o 
   3   3  10    12633.76    12540.94    380.49 o 
   5   3  10     5205.63     4777.77    187.48 o 
   7   3  10      310.71      175.28    121.41 o 
   9   3  10     8797.86     8441.25    333.55 o 
  11   3  10     1862.27     1928.33    271.24 o 
 -24   4  10     5437.32     5519.60    245.85 o 
 -22   4  10     1983.51     2178.57    167.92 o 
 -20   4  10     1104.52     1246.65    140.73 o 
 -18   4  10      227.72      141.16    106.70 o 
 -16   4  10     4965.81     4796.64    183.23 o 
 -14   4  10     1810.30     1932.81    115.38 o 
 -12   4  10      964.42      801.38     88.16 o 
 -10   4  10      397.93      403.57     76.99 o 
  -8   4  10    48557.45    49901.28    945.11 o 
  -6   4  10     1032.30     1233.57     65.62 o 
  -4   4  10    50197.85    53131.16   1034.93 o 
  -2   4  10     2787.56     2976.76    123.74 o 
   0   4  10     1933.84     2065.39    125.96 o 
   2   4  10     4957.12     4463.69    162.86 o 
   4   4  10     1404.22     1234.44    118.41 o 
   6   4  10     4831.10     4626.95    216.77 o 
   8   4  10     1185.34      980.63    168.85 o 
  10   4  10      285.16      176.65    174.87 o 
  12   4  10     5571.69     6185.67    344.36 o 
 -23   5  10       56.06      -82.36    128.07 o 
 -21   5  10     2746.27     2178.00    165.99 o 
 -19   5  10      870.26      601.03    124.48 o 
 -17   5  10     2146.18     2098.52    144.62 o 
 -15   5  10     7409.03     6938.63    228.95 o 
 -13   5  10      528.11      555.29     92.89 o 
 -11   5  10    12948.35    12969.08    259.52 o 
  -9   5  10     2021.21     2056.83     98.71 o 
  -7   5  10    17048.70    17934.35    367.81 o 
  -5   5  10    16986.72    17481.41    300.19 o 
  -3   5  10       40.97      -46.60     66.24 o 
  -1   5  10    17656.43    17271.41    476.68 o 
   1   5  10      463.00      385.05    120.74 o 
   3   5  10     6005.74     6494.62    261.54 o 
   5   5  10      130.07       55.19    155.69 o 
   7   5  10      705.29      566.74    163.78 o 
   9   5  10     4456.21     4404.58    239.54 o 
  11   5  10       51.21      314.40    227.16 o 
 -24   6  10     2213.23     2055.17    182.40 o 
 -22   6  10      689.58      469.65    135.22 o 
 -20   6  10     1116.94     1145.61    143.95 o 
 -18   6  10      684.34      529.57    121.64 o 
 -16   6  10     1070.60      928.55    155.26 o 
 -14   6  10     2525.99     2106.77    133.81 o 
 -12   6  10     8909.11     9161.64    224.33 o 
 -10   6  10     1055.11     1360.04     93.37 o 
  -8   6  10    31884.20    31828.91    543.82 o 
  -6   6  10      818.85      642.38     83.97 o 
  -4   6  10    12808.79    13183.30    298.71 o 
  -2   6  10      281.14      200.61     79.97 o 
   0   6  10     3104.27     2730.40    123.43 o 
   2   6  10      230.19      134.95     83.05 o 
   4   6  10     4684.95     4695.24    269.34 o 
   6   6  10     1054.41      911.74    197.35 o 
   8   6  10     1956.33     2035.02    313.26 o 
  10   6  10     3871.12     3878.29    264.01 o 
 -23   7  10      423.58      255.42    140.59 o 
 -21   7  10      362.54      392.22    132.76 o 
 -19   7  10     1993.78     1816.09    155.08 o 
 -17   7  10       93.21     -111.83    111.83 o 
 -15   7  10      341.37      334.89    137.71 o 
 -13   7  10       69.03      -83.54     83.67 o 
 -11   7  10     3326.32     2998.52    124.07 o 
  -9   7  10     3162.08     3215.36    123.20 o 
  -7   7  10    10097.18     9578.88    218.83 o 
  -5   7  10     6652.93     5944.41    149.17 o 
  -3   7  10     2965.95     3196.11    143.19 o 
  -1   7  10     4087.28     4346.40    178.53 o 
   1   7  10       69.12        4.05     93.88 o 
   3   7  10     8057.39     7717.07    396.07 o 
   5   7  10     2015.66     1915.18    218.49 o 
   7   7  10     1285.17     1429.36    225.40 o 
   9   7  10       60.65       60.81    210.01 o 
  11   7  10      230.66      374.57    243.90 o 
 -22   8  10       83.17       68.61    135.91 o 
 -20   8  10      125.57      -25.87    123.30 o 
 -18   8  10      293.52      -33.30    116.94 o 
 -16   8  10     4757.91     4635.76    194.74 o 
 -14   8  10     7416.58     7646.05    226.39 o 
 -12   8  10    11268.74    11314.51    257.34 o 
 -10   8  10      627.18      672.10     94.29 o 
  -8   8  10      202.49      126.64     77.33 o 
  -6   8  10      622.39      566.01     77.68 o 
  -4   8  10     8137.64     7851.29    211.48 o 
  -2   8  10     3900.21     4072.91    156.13 o 
   0   8  10     2999.39     3077.32    156.72 o 
   2   8  10      702.41      710.46    190.01 o 
   4   8  10     1026.96     1075.99    202.49 o 
   6   8  10     1121.76     1109.26    228.71 o 
   8   8  10      698.69      610.67    221.86 o 
  10   8  10     2411.15     2401.71    242.69 o 
 -21   9  10      549.41      133.59    135.25 o 
 -19   9  10     1601.26     1570.19    157.96 o 
 -17   9  10      760.49      657.19    142.11 o 
 -15   9  10        2.39      -35.79    109.75 o 
 -13   9  10      301.80      375.89     98.50 o 
 -11   9  10     1502.85     1427.14    108.86 o 
  -9   9  10    12280.05    11873.13    257.52 o 
  -7   9  10     6420.70     6147.28    169.47 o 
  -5   9  10      609.88      615.23     88.83 o 
  -3   9  10      429.56      425.18    115.38 o 
  -1   9  10      265.65      354.91    104.95 o 
   1   9  10      563.27      357.84    120.98 o 
   3   9  10     3934.17     3935.58    407.07 o 
   5   9  10     2108.58     1999.11    209.96 o 
   7   9  10      947.30     1161.39    260.54 o 
   9   9  10       88.79     1063.78    245.73 o 
 -20  10  10       55.23       18.74    143.14 o 
 -18  10  10       15.97     -130.91    130.91 o 
 -16  10  10     2568.56     2465.92    168.98 o 
 -14  10  10     4419.78     4399.05    179.91 o 
 -12  10  10     6260.41     6343.19    187.91 o 
 -10  10  10     7732.42     7987.40    205.12 o 
  -8  10  10       95.15       74.70     85.52 o 
  -6  10  10     4270.17     4289.17    140.63 o 
  -4  10  10      122.79       39.11    115.72 o 
  -2  10  10     2329.11     2363.42    199.73 o 
   0  10  10     2069.54     2043.99    185.84 o 
   2  10  10       52.97      -46.49    162.67 o 
   4  10  10     1424.04     1570.16    405.62 o 
   6  10  10      281.71      453.50    195.32 o 
   8  10  10     2149.57     2383.27    261.96 o 
 -19  11  10     1288.84     1402.92    176.67 o 
 -17  11  10     2069.72     2054.95    229.77 o 
 -15  11  10      410.02      301.61    129.03 o 
 -13  11  10    11077.54    11794.75    307.33 o 
 -11  11  10     1474.83     1322.96    123.11 o 
  -9  11  10     3638.56     3613.21    147.95 o 
  -7  11  10     2978.15     3116.46    151.57 o 
  -5  11  10      388.40      428.44    127.03 o 
  -3  11  10     3220.58     3443.08    204.56 o 
  -1  11  10     2125.85     2148.27    179.59 o 
   1  11  10     3693.19     3591.86    302.84 o 
   3  11  10       69.54       71.17    185.16 o 
   5  11  10     1172.68     1139.98    215.01 o 
   7  11  10      677.76      985.31    399.98 o 
 -18  12  10        0.21       38.13    163.12 o 
 -16  12  10     1096.42     1251.21    191.33 o 
 -14  12  10     1629.75     1820.26    148.98 o 
 -12  12  10      885.02      992.87    128.91 o 
 -10  12  10     4638.78     4280.36    178.71 o 
  -8  12  10      376.52      352.99    103.68 o 
  -6  12  10     7633.76     7832.07    257.66 o 
  -4  12  10       74.96     -140.26    140.26 o 
  -2  12  10     1718.51     1543.55    176.70 o 
   0  12  10      679.05      808.54    204.23 o 
   2  12  10       20.05      -25.94    188.90 o 
   4  12  10     3063.53     3087.13    262.11 o 
   6  12  10      150.64      -55.89    213.04 o 
 -17  13  10      252.54      679.37    307.54 o 
 -15  13  10        1.59       71.22    123.50 o 
 -13  13  10     1077.43     1163.48    160.54 o 
 -11  13  10       61.67     -106.20    114.16 o 
  -9  13  10     2889.71     2737.76    176.76 o 
  -7  13  10      640.22      311.47    137.16 o 
  -5  13  10        6.00      -55.23    138.28 o 
  -3  13  10     6184.33     6006.11    289.69 o 
  -1  13  10       41.21       15.95    153.62 o 
   1  13  10     3298.02     3843.51    304.54 o 
   3  13  10       78.58     -190.69    190.69 o 
 -14  14  10     3031.05     3278.08    199.49 o 
 -12  14  10      251.74        7.25    140.42 o 
 -10  14  10     1184.64     1168.07    199.30 o 
  -8  14  10      289.70      369.80    135.12 o 
  -6  14  10     4470.39     4797.42    231.52 o 
  -4  14  10        4.01     -153.65    153.65 o 
  -2  14  10     2401.47     2085.01    207.11 o 
   0  14  10     1690.95     1486.23    225.43 o 
   2  14  10        0.05      221.40    215.49 o 
 -11  15  10       47.02      207.68    153.01 o 
  -9  15  10     2057.17     2212.20    178.78 o 
  -7  15  10        0.81     -151.02    151.02 o 
  -5  15  10      302.57      216.31    171.07 o 
  -3  15  10     1862.03     2168.75    218.21 o 
  -1  15  10      186.54      190.64    215.32 o 
 -25   1  11      155.29     -139.08    139.08 o 
 -23   1  11      120.80       31.36    121.17 o 
 -21   1  11      111.33       89.85    109.00 o 
 -19   1  11     3504.95     3531.57    164.52 o 
 -17   1  11      542.42      434.87     96.76 o 
 -15   1  11     1854.03     1959.74    121.37 o 
 -13   1  11     2528.60     2792.46    135.59 o 
 -11   1  11      320.61      358.74     78.59 o 
  -9   1  11    16067.70    27678.93    894.02 o 
  -7   1  11    16466.42    26013.44    704.22 o 
  -5   1  11    15631.61    17829.58    421.24 o 
  -3   1  11     1979.10     1743.73    110.93 o 
  -1   1  11     7526.80     7658.96    282.80 o 
   1   1  11     1818.94     2130.46    158.11 o 
   3   1  11        0.32     -112.46    112.46 o 
   5   1  11       50.19      -20.35    108.58 o 
   7   1  11      780.42      857.43    172.72 o 
   9   1  11     1121.80      834.68    204.00 o 
  11   1  11      230.20      152.17    183.95 o 
 -24   2  11      150.05      -50.63    153.20 o 
 -22   2  11      163.99       54.75    124.08 o 
 -20   2  11     2358.06     2578.38    149.54 o 
 -18   2  11      301.39      293.31     98.01 o 
 -16   2  11     3024.77     2837.80    131.98 o 
 -14   2  11    23560.72    24034.71    491.25 o 
 -12   2  11     9251.24    10204.53    272.49 o 
 -10   2  11    42231.94    65449.23   1988.77 o 
  -8   2  11     1884.80     2815.15    114.11 o 
  -6   2  11     2660.94     3051.12    108.43 o 
  -4   2  11     1495.82     1545.92     83.03 o 
  -2   2  11    10075.30     9584.58    340.84 o 
   0   2  11    20154.12    19105.44    582.31 o 
   2   2  11     2556.59     2469.34    168.86 o 
   4   2  11    18368.22    18748.36    470.82 o 
   6   2  11     7978.43     7368.04    250.83 o 
   8   2  11       94.35       11.89    150.50 o 
  10   2  11      988.76      977.45    217.34 o 
 -25   3  11      447.17      239.59    170.84 o 
 -23   3  11       73.17     -122.84    122.84 o 
 -21   3  11       38.61     -115.39    115.39 o 
 -19   3  11     7514.65     7191.05    245.32 o 
 -17   3  11     1023.72     1004.52    114.26 o 
 -15   3  11      236.10      167.15     84.96 o 
 -13   3  11        3.44      -21.01     83.60 o 
 -11   3  11      416.97      611.05     84.22 o 
  -9   3  11    21540.64    21841.23    737.03 o 
  -7   3  11    31100.12    36951.69   1249.16 o 
  -5   3  11    29041.73    30881.23    778.03 o 
  -3   3  11    19223.03    19821.23    484.62 o 
  -1   3  11    14126.70    14485.58    471.15 o 
   1   3  11        4.10      -52.20    115.44 o 
   3   3  11      543.94      409.27    127.48 o 
   5   3  11        7.75       16.56    108.93 o 
   7   3  11     6063.23     5787.07    228.25 o 
   9   3  11        0.71     -166.20    166.20 o 
  11   3  11      410.62      344.32    210.18 o 
 -24   4  11       39.75     -126.54    126.54 o 
 -22   4  11      721.94      714.53    139.59 o 
 -20   4  11     1343.94     1270.97    133.33 o 
 -18   4  11      896.05      552.16    114.14 o 
 -16   4  11     2601.70     2550.28    132.11 o 
 -14   4  11      743.99      724.15     94.02 o 
 -12   4  11     3504.44     3363.03    129.95 o 
 -10   4  11    11714.40    12479.04    517.01 o 
  -8   4  11      625.65      689.35     92.64 o 
  -6   4  11     1199.77     1480.54    105.15 o 
  -4   4  11     1973.59     2313.42    150.92 o 
  -2   4  11    14688.99    14075.13    396.02 o 
   0   4  11    21814.44    22151.78    688.19 o 
   2   4  11      104.60      186.83    136.71 o 
   4   4  11     4421.70     4465.60    197.83 o 
   6   4  11     1734.34     1620.49    165.78 o 
   8   4  11     3018.66     3308.46    198.48 o 
  10   4  11       50.56     -118.18    174.44 o 
 -25   5  11     1570.47     1630.94    205.47 o 
 -23   5  11      803.97      889.27    158.39 o 
 -21   5  11     3791.45     3898.25    210.25 o 
 -19   5  11     1159.98     1106.11    129.11 o 
 -17   5  11     2246.23     2217.45    142.05 o 
 -15   5  11      434.84      385.01     94.97 o 
 -13   5  11     6119.53     6150.26    214.75 o 
 -11   5  11      381.18      248.34     83.25 o 
  -9   5  11    10572.49    10219.53    256.26 o 
  -7   5  11     2865.25     2948.37    101.81 o 
  -5   5  11     2028.39     2090.66     93.35 o 
  -3   5  11     9465.84     8489.23    282.04 o 
  -1   5  11       43.48      -15.12    104.54 o 
   1   5  11     2936.40     2953.91    199.75 o 
   3   5  11      828.36      915.62    125.28 o 
   5   5  11     2078.42     1831.64    201.96 o 
   7   5  11     2282.40     2102.57    200.76 o 
   9   5  11     1649.74     1674.55    191.99 o 
  11   5  11      614.63      558.13    318.97 o 
 -24   6  11      405.74      255.47    151.52 o 
 -22   6  11       68.92       25.01    128.59 o 
 -20   6  11    10369.80    10454.94    330.04 o 
 -18   6  11     6394.74     5676.95    217.28 o 
 -16   6  11      778.56      678.18    113.16 o 
 -14   6  11     3291.20     3390.27    144.02 o 
 -12   6  11     1508.47     1548.54     97.47 o 
 -10   6  11     5953.34     6174.05    168.75 o 
  -8   6  11     4897.58     5039.05    138.24 o 
  -6   6  11     2547.71     2681.08    103.30 o 
  -4   6  11     1499.54     1501.54     99.05 o 
  -2   6  11    10971.87    10239.99    261.46 o 
   0   6  11     2238.55     2108.06    115.07 o 
   2   6  11      537.15      463.21    116.95 o 
   4   6  11     1110.51     1037.20    183.30 o 
   6   6  11      661.71      850.41    201.67 o 
   8   6  11     4747.84     5575.81    340.89 o 
  10   6  11     1354.19     1448.26    260.18 o 
 -23   7  11     2424.60     2508.08    197.95 o 
 -21   7  11     2897.83     3166.25    204.46 o 
 -19   7  11      606.59      342.51    126.97 o 
 -17   7  11     1907.08     1773.66    143.47 o 
 -15   7  11      833.50      874.78    103.89 o 
 -13   7  11     2684.26     2829.86    127.40 o 
 -11   7  11      212.73       37.37     80.79 o 
  -9   7  11      615.46      663.73     82.44 o 
  -7   7  11     7453.40     7231.97    187.48 o 
  -5   7  11      579.43      633.70     95.33 o 
  -3   7  11     4570.55     4594.76    186.60 o 
  -1   7  11     4241.18     4176.44    153.98 o 
   1   7  11     6489.70     6048.32    306.08 o 
   3   7  11      297.75      187.65    159.03 o 
   5   7  11     8922.00     8610.00    418.37 o 
   7   7  11       31.72      256.06    252.82 o 
   9   7  11      236.98      348.83    189.13 o 
 -22   8  11      344.16      374.46    139.61 o 
 -20   8  11     2920.19     3347.37    307.25 o 
 -18   8  11     3409.09     3474.07    180.45 o 
 -16   8  11     2003.88     2321.14    169.46 o 
 -14   8  11        4.13       10.43     87.86 o 
 -12   8  11      126.50      103.00     85.48 o 
 -10   8  11      424.15      287.68     85.95 o 
  -8   8  11       91.37      -76.50     76.50 o 
  -6   8  11     1328.35     1347.59     98.55 o 
  -4   8  11      105.24       73.58    101.61 o 
  -2   8  11    11135.96    10872.12    308.62 o 
   0   8  11     4255.74     4064.33    260.53 o 
   2   8  11      389.68      264.88    180.53 o 
   4   8  11      405.96      779.57    198.93 o 
   6   8  11     2065.99     1650.67    310.61 o 
   8   8  11     2240.25     2398.31    269.19 o 
 -21   9  11      369.51      107.71    133.77 o 
 -19   9  11       24.35     -111.97    193.89 o 
 -17   9  11       27.35      -48.58    134.48 o 
 -15   9  11      540.35      464.63    116.93 o 
 -13   9  11       48.12      112.71     93.79 o 
 -11   9  11       46.16       41.64     86.03 o 
  -9   9  11     5334.26     5097.09    153.93 o 
  -7   9  11     7230.42     7029.11    182.33 o 
  -5   9  11     4578.31     4574.92    179.15 o 
  -3   9  11     4362.02     4379.69    184.48 o 
  -1   9  11        2.75       39.57    113.95 o 
   1   9  11       54.89      -82.50    136.55 o 
   3   9  11     3691.74     3435.46    234.39 o 
   5   9  11     3061.69     3661.33    404.17 o 
   7   9  11       74.53      609.55    383.26 o 
 -20  10  11       74.50     -132.93    140.93 o 
 -18  10  11      106.30      135.39    160.93 o 
 -16  10  11      645.04      792.67    289.80 o 
 -14  10  11     3337.95     3481.56    197.58 o 
 -12  10  11     6975.68     6376.99    185.08 o 
 -10  10  11      246.58       48.66     88.67 o 
  -8  10  11     3205.88     2948.09    126.71 o 
  -6  10  11       38.96      -14.00    102.75 o 
  -4  10  11     6724.85     6637.13    247.89 o 
  -2  10  11     2557.65     2702.45    182.90 o 
   0  10  11     7867.64     7585.18    429.05 o 
   2  10  11     3263.99     3317.52    242.57 o 
   4  10  11     1741.88     2386.33    616.36 o 
   6  10  11       83.43     -122.56    188.02 o 
 -19  11  11       94.32      336.68    220.50 o 
 -17  11  11      145.82      312.86    152.67 o 
 -15  11  11     3186.05     3108.05    177.25 o 
 -13  11  11     1386.15     1557.82    125.10 o 
 -11  11  11       16.48       63.85    100.47 o 
  -9  11  11     4433.95     4555.19    157.63 o 
  -7  11  11     7813.70     7875.88    226.70 o 
  -5  11  11    16777.42    15612.06    490.41 o 
  -3  11  11     2348.35     2116.62    201.97 o 
  -1  11  11     1133.10     1186.90    235.82 o 
   1  11  11     2562.04     2417.67    237.85 o 
   3  11  11     1771.67     2014.89    227.36 o 
   5  11  11      361.75      368.58    208.75 o 
 -18  12  11        4.06      134.99    213.04 o 
 -16  12  11      434.08      314.27    148.60 o 
 -14  12  11     5318.00     4893.63    225.65 o 
 -12  12  11     3846.52     3350.28    157.24 o 
 -10  12  11      411.52      381.47    118.13 o 
  -8  12  11     2780.55     2775.50    151.58 o 
  -6  12  11      812.87      666.80    132.72 o 
  -4  12  11     2230.20     2209.88    184.63 o 
  -2  12  11      634.85      541.53    185.40 o 
   0  12  11     3163.43     2984.67    239.65 o 
   2  12  11     5067.69     4638.85    317.56 o 
   4  12  11      610.95      647.89    211.66 o 
 -17  13  11       70.56       60.65    234.91 o 
 -15  13  11      231.56      164.27    127.40 o 
 -13  13  11      259.36      132.18    138.29 o 
 -11  13  11      236.97       -9.03    133.57 o 
  -9  13  11       24.05      -45.42    132.65 o 
  -7  13  11     1116.50      858.41    157.73 o 
  -5  13  11     6972.04     7029.41    299.38 o 
  -3  13  11      208.09      151.25    160.64 o 
  -1  13  11      968.58      765.35    192.24 o 
   1  13  11      305.20      457.72    212.81 o 
   3  13  11      605.47      551.86    223.19 o 
 -14  14  11       87.98      336.23    165.50 o 
 -12  14  11      430.57       51.16    139.26 o 
 -10  14  11        2.04     -124.53    124.53 o 
  -8  14  11      216.55       22.88    145.48 o 
  -6  14  11      126.51     -142.49    142.49 o 
  -4  14  11      354.03      -29.83    159.26 o 
  -2  14  11        0.80       21.11    192.04 o 
   0  14  11      151.63      228.95    213.94 o 
 -11  15  11       80.36     -273.63    595.71 o 
  -9  15  11      223.59      176.72    170.22 o 
  -7  15  11       18.14     -152.54    152.54 o 
  -5  15  11       15.37       41.41    168.29 o 
  -3  15  11      294.91      786.81    642.36 o 
 -26   0  12     2829.69     2590.24    363.50 o 
 -24   0  12      673.68      290.53    192.77 o 
 -22   0  12    17421.44    16508.37    609.15 o 
 -20   0  12      278.04      335.04    220.66 o 
 -18   0  12       27.47       85.27    129.69 o 
 -16   0  12     8528.34     8253.43    343.87 o 
 -14   0  12     1350.68     1330.26    157.79 o 
 -12   0  12    15214.45    20208.78   1727.72 o 
 -10   0  12    10175.17    16528.04    711.83 o 
  -8   0  12      280.23      500.90     90.81 o 
  -6   0  12    27182.61    30359.24    988.13 o 
  -4   0  12     9080.41     9409.93    507.48 o 
  -2   0  12    23581.47    20839.17   1445.32 o 
   0   0  12     1627.73     1299.98    417.18 o 
   2   0  12      629.80      785.91    405.52 o 
   4   0  12     2469.76     2600.85    188.02 o 
   6   0  12     2860.27     3035.94    297.93 o 
   8   0  12      168.80      139.29    264.21 o 
  10   0  12     3907.77     3810.82    473.25 o 
 -25   1  12       29.11     -130.88    130.88 o 
 -23   1  12     2230.88     2051.07    165.34 o 
 -21   1  12       29.06      -72.66    102.32 o 
 -19   1  12    30877.38    28222.44    646.15 o 
 -17   1  12     1619.58     1594.91    112.11 o 
 -15   1  12    17054.46    17970.69    429.47 o 
 -13   1  12     3985.52     4797.51    173.13 o 
 -11   1  12    11123.11    19663.37    778.70 o 
  -9   1  12     2505.33     4122.96    178.03 o 
  -7   1  12     1671.53     2231.07    223.60 o 
  -5   1  12     1456.79     1396.95     92.60 o 
  -3   1  12    25660.41    23846.91    608.52 o 
  -1   1  12     5655.87     5800.96    236.52 o 
   1   1  12    21629.74    21754.02    652.43 o 
   3   1  12        1.40     -118.23    118.23 o 
   5   1  12    10749.87    10433.91    357.15 o 
   7   1  12     4529.05     4939.19    257.14 o 
   9   1  12        3.76     -165.07    165.07 o 
 -26   2  12     4601.83     4533.75    348.84 o 
 -24   2  12      635.32      479.43    139.18 o 
 -22   2  12    11887.90    11411.78    359.11 o 
 -20   2  12      534.96      389.29    111.45 o 
 -18   2  12       20.82      -41.16     93.65 o 
 -16   2  12     1194.48     1084.07     95.82 o 
 -14   2  12       10.78        4.90     87.76 o 
 -12   2  12     5299.72     7024.09    310.22 o 
 -10   2  12    11715.77    18071.01    410.92 o 
  -8   2  12     1211.99     1531.09     96.89 o 
  -6   2  12    27314.69    29315.21    854.37 o 
  -4   2  12     2916.36     2900.90    113.12 o 
  -2   2  12    17923.23    17092.69    518.37 o 
   0   2  12     3483.62     3228.62    178.73 o 
   2   2  12      206.44      163.80    141.54 o 
   4   2  12     8381.46     8499.75    414.20 o 
   6   2  12     2782.15     2965.70    167.62 o 
   8   2  12     2540.93     2490.84    208.43 o 
  10   2  12     1703.35     1835.46    213.59 o 
 -25   3  12      576.69      443.85    179.06 o 
 -23   3  12     1356.35     1192.72    147.19 o 
 -21   3  12      845.05      952.22    133.53 o 
 -19   3  12     6941.31     6082.45    308.04 o 
 -17   3  12      634.37      485.87     96.91 o 
 -15   3  12     2311.21     2268.38    134.59 o 
 -13   3  12     3736.75     4406.75    149.38 o 
 -11   3  12       10.61       55.94     73.63 o 
  -9   3  12     8202.81    10382.57    771.81 o 
  -7   3  12     7658.11     9000.53    395.32 o 
  -5   3  12      602.43      687.07     98.74 o 
  -3   3  12    26733.60    26060.27    633.55 o 
  -1   3  12    12362.64    12080.85    485.99 o 
   1   3  12    13491.31    12776.17    440.67 o 
   3   3  12     2921.46     2856.23    242.70 o 
   5   3  12     2421.53     2468.89    172.00 o 
   7   3  12     2564.47     2566.43    176.70 o 
   9   3  12      227.64       71.97    174.34 o 
 -24   4  12      238.13      143.94    124.99 o 
 -22   4  12     5197.39     5055.04    251.57 o 
 -20   4  12      866.03     1093.40    143.80 o 
 -18   4  12     1465.77     1286.03    134.40 o 
 -16   4  12     1904.84     1927.32    119.36 o 
 -14   4  12      618.47      666.55     95.15 o 
 -12   4  12     4158.81     4332.91    138.51 o 
 -10   4  12     5092.52     5561.91    169.21 o 
  -8   4  12     1142.46     1222.29     93.80 o 
  -6   4  12    28689.18    30494.69    768.30 o 
  -4   4  12     2788.57     2946.85    129.75 o 
  -2   4  12     5839.90     5929.56    227.05 o 
   0   4  12     3434.06     3684.75    216.90 o 
   2   4  12      119.45      -76.57    171.41 o 
   4   4  12    15457.68    14328.59    485.32 o 
   6   4  12       76.28      -43.26    140.98 o 
   8   4  12     4546.11     4619.76    227.74 o 
  10   4  12       26.30      -57.37    209.65 o 
 -25   5  12      364.21     1087.16    328.28 o 
 -23   5  12     2206.30     2112.20    163.51 o 
 -21   5  12      238.18      314.43    138.90 o 
 -19   5  12      548.66      504.17    118.54 o 
 -17   5  12     4655.31     4399.88    182.96 o 
 -15   5  12       23.05        5.92     79.93 o 
 -13   5  12     4273.89     4352.10    143.53 o 
 -11   5  12     1679.36     1810.18    108.47 o 
  -9   5  12    24253.05    24693.40    509.04 o 
  -7   5  12     9545.61     9303.41    231.83 o 
  -5   5  12     2601.13     2810.46    108.99 o 
  -3   5  12    24475.84    23980.49    571.49 o 
  -1   5  12     2157.02     2262.89    138.42 o 
   1   5  12     3729.82     4002.39    191.43 o 
   3   5  12     4627.07     4173.06    257.86 o 
   5   5  12      821.62      856.59    186.66 o 
   7   5  12      249.03      298.52    207.82 o 
   9   5  12      691.24      671.87    232.30 o 
 -24   6  12        2.64      -88.30    138.12 o 
 -22   6  12     1717.91     1358.37    148.51 o 
 -20   6  12      951.67      848.05    130.61 o 
 -18   6  12      267.66      209.19    111.15 o 
 -16   6  12     1748.29     1770.94    135.35 o 
 -14   6  12      212.11      202.06     84.30 o 
 -12   6  12     1533.30     1861.61    117.19 o 
 -10   6  12    11159.00    11452.18    262.13 o 
  -8   6  12     3986.23     4374.41    130.74 o 
  -6   6  12    28360.79    28335.33    597.22 o 
  -4   6  12        0.63      -81.74     81.74 o 
  -2   6  12     3215.49     3516.82    147.00 o 
   0   6  12     3556.83     3614.19    175.85 o 
   2   6  12      152.47       82.04    154.68 o 
   4   6  12     7828.06     7559.53    371.20 o 
   6   6  12     3623.71     3184.78    270.30 o 
   8   6  12     3758.06     3773.64    298.46 o 
 -23   7  12     1332.36     1745.04    296.25 o 
 -21   7  12      841.65      821.88    138.71 o 
 -19   7  12      501.04      359.02    123.00 o 
 -17   7  12      370.84      167.97    111.31 o 
 -15   7  12      357.10      176.09     97.78 o 
 -13   7  12     7064.04     6720.35    211.08 o 
 -11   7  12     7187.45     7330.66    194.23 o 
  -9   7  12    14154.79    13963.37    277.28 o 
  -7   7  12     1699.33     1731.83     91.69 o 
  -5   7  12     2857.84     3078.52    150.38 o 
  -3   7  12     4953.46     5249.43    197.09 o 
  -1   7  12     1735.22     1628.39    162.60 o 
   1   7  12     8848.08     9243.58    381.97 o 
   3   7  12      118.20     -204.25    204.25 o 
   5   7  12     1838.25     2031.93    246.83 o 
   7   7  12      201.81      392.46    217.73 o 
 -22   8  12       52.89      167.87    188.63 o 
 -20   8  12        3.64     -108.81    116.97 o 
 -18   8  12     1266.09     1340.39    209.65 o 
 -16   8  12     1027.52     1102.86    129.34 o 
 -14   8  12      325.08      318.73     94.51 o 
 -12   8  12      129.83       48.45     84.94 o 
 -10   8  12      909.85      905.19     92.34 o 
  -8   8  12     2207.77     1952.09    115.12 o 
  -6   8  12    12497.01    11708.32    288.73 o 
  -4   8  12     5080.40     4850.12    213.40 o 
  -2   8  12     4736.81     4634.44    239.40 o 
   0   8  12      169.06      -46.49    145.28 o 
   2   8  12     1096.87      699.58    182.06 o 
   4   8  12      486.54      711.72    226.41 o 
   6   8  12     2164.88     2267.14    251.25 o 
   8   8  12     1031.25      811.93    575.97 o 
 -21   9  12     2102.81     2063.82    191.16 o 
 -19   9  12      703.82      761.99    171.31 o 
 -17   9  12      155.11      124.14    164.01 o 
 -15   9  12     1994.98     1855.11    157.53 o 
 -13   9  12     2549.67     2526.20    132.24 o 
 -11   9  12     8381.93     8040.25    203.71 o 
  -9   9  12     1884.91     1599.48    103.56 o 
  -7   9  12       98.30       45.97     89.16 o 
  -5   9  12       27.41      -56.47    113.12 o 
  -3   9  12        3.67       37.71    112.92 o 
  -1   9  12     3953.13     3607.08    279.25 o 
   1   9  12     3157.92     2938.64    344.64 o 
   3   9  12     3560.62     3213.16    271.16 o 
   5   9  12      432.92      921.65    464.22 o 
   7   9  12        9.66      420.19    234.36 o 
 -20  10  12        3.97       68.09    169.03 o 
 -18  10  12     3670.96     3592.94    277.29 o 
 -16  10  12      171.45       -5.71    173.35 o 
 -14  10  12     1110.58     1446.52    199.74 o 
 -12  10  12        6.17       -6.38     89.61 o 
 -10  10  12      156.08      126.75    101.58 o 
  -8  10  12     7527.16     7460.49    214.51 o 
  -6  10  12     1908.38     1802.19    147.75 o 
  -4  10  12     8316.44     7699.53    295.42 o 
  -2  10  12       17.39     -149.14    149.14 o 
   0  10  12      610.63      339.13    179.29 o 
   2  10  12      481.28      500.66    289.97 o 
   4  10  12       33.16      267.29    201.87 o 
   6  10  12     1234.06     1330.73    263.82 o 
 -19  11  12      230.30      588.86    267.28 o 
 -17  11  12      871.71      883.96    147.05 o 
 -15  11  12     3137.18     3064.84    195.05 o 
 -13  11  12      459.34      466.14    111.48 o 
 -11  11  12     2611.22     2602.97    145.93 o 
  -9  11  12      913.29      570.15    116.77 o 
  -7  11  12     1159.67      836.60    131.07 o 
  -5  11  12       90.82     -119.32    130.26 o 
  -3  11  12       53.18      -81.89    155.96 o 
  -1  11  12     6640.57     6187.85    568.22 o 
   1  11  12      293.74      -85.39    234.08 o 
   3  11  12     3442.76     2933.91    278.63 o 
 -18  12  12     3638.96     3827.96    252.99 o 
 -16  12  12        6.32       80.81    126.76 o 
 -14  12  12     1039.65      874.86    148.71 o 
 -12  12  12       40.02      156.06    131.10 o 
 -10  12  12      451.52      238.50    129.08 o 
  -8  12  12     5537.88     5535.29    214.34 o 
  -6  12  12      312.65       18.98    148.17 o 
  -4  12  12     5993.54     5780.01    361.11 o 
  -2  12  12       22.97      -48.53    225.93 o 
   0  12  12     1530.77     1427.35    264.40 o 
   2  12  12      278.01      219.99    205.09 o 
 -15  13  12      243.86      227.74    150.35 o 
 -13  13  12     1006.86      705.98    147.78 o 
 -11  13  12     1940.55     1908.98    179.88 o 
  -9  13  12        1.79     -133.56    133.56 o 
  -7  13  12     3040.04     2575.95    182.38 o 
  -5  13  12     3078.74     2806.28    215.11 o 
  -3  13  12     1780.34     1550.83    209.28 o 
  -1  13  12     2217.26     2240.64    324.69 o 
   1  13  12      331.15      533.69    278.82 o 
 -12  14  12      642.57      353.95    166.47 o 
 -10  14  12     1922.18     1802.15    194.03 o 
  -8  14  12      877.84      645.06    154.19 o 
  -6  14  12        7.32     -147.61    147.61 o 
  -4  14  12     1643.68     1295.41    211.57 o 
  -2  14  12      167.51      142.95    226.58 o 
 -25   1  13       30.41     -118.82    127.13 o 
 -23   1  13      225.83      142.17    125.98 o 
 -21   1  13      170.25     -102.36    105.92 o 
 -19   1  13    10285.34     9450.49    278.29 o 
 -17   1  13     1799.27     1850.09    117.75 o 
 -15   1  13     4436.19     4638.30    178.77 o 
 -13   1  13     4189.04     5367.41    282.08 o 
 -11   1  13     2451.47     4201.27    147.56 o 
  -9   1  13      757.19      825.10     81.83 o 
  -7   1  13     1546.61     1850.28    143.07 o 
  -5   1  13      542.06      452.56     84.96 o 
  -3   1  13     4093.82     4196.01    194.77 o 
  -1   1  13     1328.75     1400.06    155.39 o 
   1   1  13      333.68      311.06    112.86 o 
   3   1  13      483.99      557.31    168.04 o 
   5   1  13      672.13      635.16    158.45 o 
   7   1  13       19.71     -147.77    183.34 o 
   9   1  13      657.84      539.68    186.85 o 
 -26   2  13     2036.12     1715.10    348.55 o 
 -24   2  13      270.13      -19.06    128.91 o 
 -22   2  13     2498.20     2270.90    166.57 o 
 -20   2  13     9618.84     8539.03    253.32 o 
 -18   2  13       38.56      -36.59     92.21 o 
 -16   2  13      102.75      -19.59     93.90 o 
 -14   2  13       40.09      115.70     83.43 o 
 -12   2  13     4461.55     6343.33    212.54 o 
 -10   2  13     9719.48    14601.98    395.98 o 
  -8   2  13     3556.77     4474.20    238.33 o 
  -6   2  13    18702.54    18965.57    611.26 o 
  -4   2  13     1577.29     1768.62     99.81 o 
  -2   2  13      209.96      149.59    121.85 o 
   0   2  13       60.55     -104.08    128.49 o 
   2   2  13      358.68        6.88    163.79 o 
   4   2  13     1744.51     1864.86    225.88 o 
   6   2  13        1.66      -97.03    165.93 o 
   8   2  13        0.77     -151.02    168.88 o 
 -25   3  13       26.00      -48.06    146.15 o 
 -23   3  13     1076.69     1038.02    144.42 o 
 -21   3  13       12.21      -90.36    110.87 o 
 -19   3  13     4449.58     3765.84    178.34 o 
 -17   3  13     3373.71     2956.33    153.30 o 
 -15   3  13    10996.05    11407.04    290.90 o 
 -13   3  13    14830.88    16698.13    473.72 o 
 -11   3  13      329.54      341.10     80.61 o 
  -9   3  13     2846.17     3861.74    129.16 o 
  -7   3  13     4867.23     5819.85    187.36 o 
  -5   3  13    11347.25    11078.87    283.26 o 
  -3   3  13    18218.79    17070.25    549.46 o 
  -1   3  13      551.19      581.18    146.54 o 
   1   3  13      566.04      484.00    173.42 o 
   3   3  13     2968.51     2777.80    254.36 o 
   5   3  13        5.41     -140.64    140.64 o 
   7   3  13      346.16      390.52    168.39 o 
   9   3  13      817.12     1024.34    229.53 o 
 -24   4  13      229.38      -36.80    122.79 o 
 -22   4  13     2086.10     2243.92    161.03 o 
 -20   4  13     9373.28     8411.09    272.64 o 
 -18   4  13       12.12      -37.66    101.94 o 
 -16   4  13     1745.38     2074.63    126.58 o 
 -14   4  13     3055.45     2888.57    133.48 o 
 -12   4  13     7134.38     7272.40    340.53 o 
 -10   4  13     9646.69    10224.12    345.37 o 
  -8   4  13     2257.57     2956.09    127.01 o 
  -6   4  13     1039.00     1360.38    103.56 o 
  -4   4  13      561.73      723.48    117.48 o 
  -2   4  13     6330.30     6276.12    319.99 o 
   0   4  13       66.89     -111.96    168.94 o 
   2   4  13     3344.46     3047.07    261.18 o 
   4   4  13     3456.14     3360.40    286.11 o 
   6   4  13      173.71       90.59    207.84 o 
   8   4  13      372.05      362.67    179.33 o 
 -25   5  13      336.86      751.78    159.49 o 
 -23   5  13     2987.36     2720.36    203.39 o 
 -21   5  13     1748.43     1656.60    177.26 o 
 -19   5  13      322.58      292.83    113.80 o 
 -17   5  13     3065.05     2650.37    151.63 o 
 -15   5  13      268.71       84.01    107.01 o 
 -13   5  13     4789.94     5238.39    167.99 o 
 -11   5  13      695.75      788.78     95.47 o 
  -9   5  13     4350.38     4383.18    134.51 o 
  -7   5  13       42.89      -67.04     75.65 o 
  -5   5  13    10010.37    10256.47    298.49 o 
  -3   5  13     2153.83     2103.15    148.94 o 
  -1   5  13      276.43      341.37    104.03 o 
   1   5  13     1448.18     1362.95    151.59 o 
   3   5  13      900.95     1332.59    202.02 o 
   5   5  13     9018.46     8748.84    687.10 o 
   7   5  13     1625.99     1141.10    447.47 o 
 -24   6  13      218.77      446.51    145.53 o 
 -22   6  13     1275.45     1152.02    143.68 o 
 -20   6  13     1314.05     1181.55    139.02 o 
 -18   6  13      477.99      339.00    114.61 o 
 -16   6  13     2155.59     2275.05    130.25 o 
 -14   6  13     4597.73     4918.47    166.00 o 
 -12   6  13     1137.08     1237.21    107.05 o 
 -10   6  13       13.96      -75.05     75.05 o 
  -8   6  13     1618.56     1604.81    115.58 o 
  -6   6  13     5227.32     5211.51    179.44 o 
  -4   6  13     3483.61     3688.20    180.72 o 
  -2   6  13    16008.40    15483.68    452.68 o 
   0   6  13    19993.96    18778.91    618.75 o 
   2   6  13     3561.31     3354.13    233.23 o 
   4   6  13      414.55      429.62    225.87 o 
   6   6  13        3.30     -108.81    250.01 o 
   8   6  13     1264.64     1701.01    585.84 o 
 -23   7  13      769.51      809.92    174.06 o 
 -21   7  13     5416.48     5110.51    220.55 o 
 -19   7  13     1849.17     1706.46    148.32 o 
 -17   7  13      179.70      112.46    136.85 o 
 -15   7  13      376.91      355.58     96.78 o 
 -13   7  13       20.19      -13.25     89.12 o 
 -11   7  13     2388.90     2294.44    113.69 o 
  -9   7  13      206.83       66.93     83.06 o 
  -7   7  13     6942.56     6368.14    208.50 o 
  -5   7  13     5346.93     5331.41    195.64 o 
  -3   7  13     1197.87     1100.27    155.62 o 
  -1   7  13     2723.63     2740.57    209.40 o 
   1   7  13     3065.29     3170.25    227.00 o 
   3   7  13     2919.81     2758.21    248.87 o 
   5   7  13    10108.39     9344.28    449.34 o 
   7   7  13     3766.34     3778.16    321.90 o 
 -22   8  13      714.62      815.14    153.41 o 
 -20   8  13      723.45      438.42    133.22 o 
 -18   8  13     2031.32     2181.11    236.32 o 
 -16   8  13     1113.07     1214.46    179.76 o 
 -14   8  13       97.33       92.01     93.41 o 
 -12   8  13      803.70      611.78     92.77 o 
 -10   8  13     4808.56     4741.39    155.99 o 
  -8   8  13      255.21      198.11     86.10 o 
  -6   8  13     4746.02     4746.25    183.81 o 
  -4   8  13     3138.01     3213.61    189.78 o 
  -2   8  13     9573.68     8684.63    350.71 o 
   0   8  13     5531.27     6006.22    314.47 o 
   2   8  13     6242.92     6797.92    533.12 o 
   4   8  13      717.87      988.68    305.17 o 
   6   8  13      248.53      199.75    310.16 o 
 -21   9  13     1239.31     1234.66    189.71 o 
 -19   9  13       58.03      -29.21    143.01 o 
 -17   9  13      753.03      715.27    134.17 o 
 -15   9  13     3626.05     3839.42    258.56 o 
 -13   9  13      100.85      -88.61     88.61 o 
 -11   9  13       46.23      -95.66     95.84 o 
  -9   9  13       45.33      -24.14     92.49 o 
  -7   9  13     3534.98     3521.45    168.80 o 
  -5   9  13     1703.24     1871.73    172.13 o 
  -3   9  13     3515.57     3155.68    220.84 o 
  -1   9  13     1784.07     1923.70    222.64 o 
   1   9  13      688.96      664.60    298.63 o 
   3   9  13     1968.35     2537.10    361.03 o 
   5   9  13      677.89      483.23    232.12 o 
 -20  10  13     1500.36     1652.96    290.09 o 
 -18  10  13     1063.61     1192.93    177.94 o 
 -16  10  13     1016.79     1136.72    199.39 o 
 -14  10  13       37.22       41.43    105.79 o 
 -12  10  13        7.42     -102.36    102.36 o 
 -10  10  13     5486.99     5492.89    180.87 o 
  -8  10  13     5815.99     5769.30    196.92 o 
  -6  10  13        6.65     -125.82    125.82 o 
  -4  10  13       28.19      -12.43    148.67 o 
  -2  10  13      460.35      433.29    182.72 o 
   0  10  13     2071.56     2549.03    259.80 o 
   2  10  13     2801.50     2915.70    528.33 o 
   4  10  13      153.89      504.65    216.27 o 
 -19  11  13       27.48       88.11    250.78 o 
 -17  11  13      974.51     1242.93    154.48 o 
 -15  11  13     7754.90     7649.53    254.93 o 
 -13  11  13       54.13       54.49    126.07 o 
 -11  11  13     3375.46     2900.24    152.93 o 
  -9  11  13      149.69       27.82    113.54 o 
  -7  11  13     1439.72     1620.09    167.76 o 
  -5  11  13     1832.64     1793.15    229.40 o 
  -3  11  13     3086.17     3032.86    268.45 o 
  -1  11  13     1675.95     1874.02    227.79 o 
   1  11  13       93.60      108.07    275.57 o 
   3  11  13       69.53       36.86    210.08 o 
 -18  12  13     3545.02     4084.79    285.59 o 
 -16  12  13        6.27      -89.86    140.90 o 
 -14  12  13      429.67      358.31    141.04 o 
 -12  12  13     1155.29      958.29    153.43 o 
 -10  12  13      639.18      494.87    144.68 o 
  -8  12  13     2053.35     2140.07    168.20 o 
  -6  12  13      686.37      455.22    182.50 o 
  -4  12  13      641.08      492.39    179.62 o 
  -2  12  13      654.51      418.23    234.96 o 
   0  12  13     1419.51     1016.12    224.85 o 
 -15  13  13     2641.79     2549.92    201.65 o 
 -13  13  13       53.35     -133.50    133.50 o 
 -11  13  13      273.23       63.00    137.24 o 
  -9  13  13      310.70       58.43    135.96 o 
  -7  13  13     1611.13     1282.81    201.05 o 
  -5  13  13      135.41     -167.26    167.26 o 
  -3  13  13       11.81     -143.53    177.13 o 
  -1  13  13     1277.85     1544.35    237.15 o 
 -12  14  13       12.68     -175.43    175.43 o 
 -10  14  13       18.40      -98.03    144.76 o 
  -8  14  13      237.56        5.84    160.78 o 
  -6  14  13       64.87      138.90    196.59 o 
 -26   0  14       18.26       61.68    236.17 o 
 -24   0  14    11870.18    11723.77    565.73 o 
 -22   0  14      896.46      650.79    173.24 o 
 -20   0  14    11086.03    10151.63    422.39 o 
 -18   0  14    10798.85     8674.14    373.43 o 
 -16   0  14     4310.02     4879.65    264.60 o 
 -14   0  14    18596.49    25675.47   1193.22 o 
 -12   0  14      683.54     1245.23    139.78 o 
 -10   0  14       84.27       69.29    159.87 o 
  -8   0  14     1984.86     2484.85    231.28 o 
  -6   0  14     3119.91     3644.68    198.02 o 
  -4   0  14    16449.42    16541.67    524.22 o 
  -2   0  14     9738.75     8702.43    864.86 o 
   0   0  14     1165.88      525.73    427.05 o 
   2   0  14     4545.15     4013.88    607.38 o 
   4   0  14     2645.19     2866.93    277.21 o 
   6   0  14    13818.30    16825.68    983.73 o 
   8   0  14      213.67      258.92    300.71 o 
 -25   1  14        7.48      -64.06    127.11 o 
 -23   1  14      102.67      -68.63    120.99 o 
 -21   1  14    13488.77    12258.49    344.44 o 
 -19   1  14     1377.27     1240.60    125.53 o 
 -17   1  14    10419.40    10488.86    294.76 o 
 -15   1  14     9611.00    10447.02    408.65 o 
 -13   1  14     2054.86     3299.24    143.72 o 
 -11   1  14     7696.48    12135.85    470.28 o 
  -9   1  14     9084.99    12879.40    495.10 o 
  -7   1  14    10462.61    11170.49    435.53 o 
  -5   1  14     6067.07     6290.48    293.67 o 
  -3   1  14     4664.49     4383.50    228.86 o 
  -1   1  14    16604.51    15553.80    497.15 o 
   1   1  14     1455.66     1503.60    182.22 o 
   3   1  14     5662.75     5999.63    342.21 o 
   5   1  14      206.04      298.44    174.40 o 
   7   1  14      753.30      796.99    207.96 o 
 -24   2  14     5754.74     5661.75    264.28 o 
 -22   2  14     1117.72     1086.84    175.60 o 
 -20   2  14     2223.57     2465.81    144.61 o 
 -18   2  14      198.56       39.64    100.48 o 
 -16   2  14      541.42      808.51    135.49 o 
 -14   2  14    20046.77    23845.02   1129.56 o 
 -12   2  14     1371.46     2107.03    104.86 o 
 -10   2  14       15.16      -52.23     78.42 o 
  -8   2  14     7538.77     8543.05    406.47 o 
  -6   2  14     1582.08     1672.87    126.93 o 
  -4   2  14    22238.04    22963.63    579.53 o 
  -2   2  14      673.09      707.27    135.59 o 
   0   2  14      450.03       68.07    283.17 o 
   2   2  14     5506.03     5232.33    475.34 o 
   4   2  14     1378.44     1428.45    228.45 o 
   6   2  14     9745.81    10365.58    420.46 o 
   8   2  14       36.66      -26.56    177.12 o 
 -25   3  14      624.03      541.60    139.15 o 
 -23   3  14      205.15      123.19    120.74 o 
 -21   3  14    12294.58    11155.00    327.35 o 
 -19   3  14      584.47      596.94    116.11 o 
 -17   3  14     7348.05     7818.81    232.99 o 
 -15   3  14       82.91       70.57     88.54 o 
 -13   3  14     2483.56     3209.40    132.29 o 
 -11   3  14     7479.11     9494.14    397.58 o 
  -9   3  14     1617.79     1938.24    126.41 o 
  -7   3  14    11601.61    12658.61    357.68 o 
  -5   3  14     5842.49     5701.38    201.65 o 
  -3   3  14      805.48      648.68    150.71 o 
  -1   3  14    28661.49    27064.30    972.60 o 
   1   3  14     1293.87      857.84    198.18 o 
   3   3  14    10044.37     9086.51    454.25 o 
   5   3  14       61.61      -51.78    222.61 o 
   7   3  14      424.86      231.52    174.25 o 
 -24   4  14     1236.82     1189.53    149.43 o 
 -22   4  14      765.34      588.02    130.20 o 
 -20   4  14     1026.17      983.42    130.75 o 
 -18   4  14     2623.19     2677.90    154.75 o 
 -16   4  14     1023.88      977.42    109.76 o 
 -14   4  14     3767.66     4077.45    154.44 o 
 -12   4  14      490.47      451.30     89.49 o 
 -10   4  14     8157.75     8846.38    322.28 o 
  -8   4  14    26454.05    27015.85    604.28 o 
  -6   4  14     1544.00     1874.72    123.58 o 
  -4   4  14    22128.96    22455.76    604.76 o 
  -2   4  14     1400.66     1340.22    370.97 o 
   0   4  14      463.59      424.63    194.25 o 
   2   4  14       42.68       -5.49    196.42 o 
   4   4  14     1882.54     1678.54    263.46 o 
   6   4  14     5244.40     5574.78    476.88 o 
 -23   5  14      292.98      238.55    127.81 o 
 -21   5  14     4986.74     4285.73    199.37 o 
 -19   5  14      153.90       51.86    108.71 o 
 -17   5  14     8553.69     8221.18    247.81 o 
 -15   5  14     6175.51     6443.13    186.79 o 
 -13   5  14     4059.80     4413.60    153.73 o 
 -11   5  14     7162.53     7743.04    233.88 o 
  -9   5  14     1043.52      916.84    104.80 o 
  -7   5  14     1603.02     1560.49    128.56 o 
  -5   5  14      257.39      222.94    160.89 o 
  -3   5  14      202.82       97.08    110.06 o 
  -1   5  14     9997.27     8883.70    715.03 o 
   1   5  14     1080.14      895.74    251.46 o 
   3   5  14    11147.46    10662.74    619.61 o 
   5   5  14       25.33      -61.52    187.17 o 
   7   5  14     2611.97     2447.03    231.36 o 
 -24   6  14     1638.84     1510.37    169.07 o 
 -22   6  14      598.94      445.63    132.05 o 
 -20   6  14     1411.66     1422.05    144.40 o 
 -18   6  14     1286.20     1581.04    132.39 o 
 -16   6  14      152.57      195.21     89.03 o 
 -14   6  14     6527.74     5998.51    188.45 o 
 -12   6  14      806.19      786.17    101.40 o 
 -10   6  14    10578.98    10136.68    250.53 o 
  -8   6  14    13251.78    12434.78    299.67 o 
  -6   6  14     1430.09     1619.80    133.58 o 
  -4   6  14     2786.39     2984.21    242.02 o 
  -2   6  14     5767.89     5548.82    282.29 o 
   0   6  14      197.46      110.54    159.04 o 
   2   6  14      702.22      715.12    191.14 o 
   4   6  14      687.56      801.42    202.39 o 
   6   6  14      661.93      710.29    402.47 o 
 -23   7  14        2.45     -151.54    151.54 o 
 -21   7  14      544.89      349.34    140.58 o 
 -19   7  14      125.83       29.89    110.83 o 
 -17   7  14     4181.88     3472.39    209.64 o 
 -15   7  14      163.94      103.67     95.21 o 
 -13   7  14     2530.95     2549.57    134.66 o 
 -11   7  14        9.80       42.81     93.00 o 
  -9   7  14     2356.79     2205.46    112.87 o 
  -7   7  14     1534.46     1865.57    126.93 o 
  -5   7  14     3076.65     3245.15    185.76 o 
  -3   7  14     3663.94     3236.04    227.69 o 
  -1   7  14     1978.56     2021.72    201.41 o 
   1   7  14      240.77      185.82    184.80 o 
   3   7  14      239.70      317.73    227.71 o 
   5   7  14      596.45      673.96    214.36 o 
 -22   8  14     1352.40     1245.19    171.21 o 
 -20   8  14     6983.94     6654.55    283.74 o 
 -18   8  14      663.18      591.81    130.45 o 
 -16   8  14        5.14      -50.10     99.04 o 
 -14   8  14      133.78        6.80    108.20 o 
 -12   8  14      516.55      251.12    107.36 o 
 -10   8  14     2126.73     2232.75    174.70 o 
  -8   8  14        9.59      -53.72    109.16 o 
  -6   8  14     1942.42     2061.03    156.03 o 
  -4   8  14      251.41     -124.00    132.22 o 
  -2   8  14     8338.97     7620.28    361.72 o 
   0   8  14     5887.40     5547.17    317.92 o 
   2   8  14     4860.51     4782.27    312.85 o 
   4   8  14     1661.42     1881.36    245.01 o 
 -21   9  14        6.52      -88.25    202.89 o 
 -19   9  14      176.58      131.24    158.50 o 
 -17   9  14     1226.18     1210.65    145.85 o 
 -15   9  14       18.63       -5.70    128.18 o 
 -13   9  14      375.11      149.36    107.95 o 
 -11   9  14     3303.93     3020.81    140.02 o 
  -9   9  14     3241.07     2937.57    132.63 o 
  -7   9  14     1258.22      936.36    146.24 o 
  -5   9  14     7070.42     6598.00    446.23 o 
  -3   9  14     6712.42     6364.78    494.46 o 
  -1   9  14      567.00      654.68    205.46 o 
   1   9  14      151.91      657.41    310.91 o 
   3   9  14      977.92     1621.20    249.90 o 
 -20  10  14     3748.05     3683.93    317.18 o 
 -18  10  14       28.95       73.93    166.42 o 
 -16  10  14     1929.76     1831.34    267.68 o 
 -14  10  14     3039.26     2993.79    168.64 o 
 -12  10  14      302.49      155.51    134.14 o 
 -10  10  14      295.94      279.18    106.62 o 
  -8  10  14      225.03      156.79    151.01 o 
  -6  10  14     1895.80     1834.63    187.42 o 
  -4  10  14      190.67      298.72    235.58 o 
  -2  10  14     5374.14     4978.36    353.03 o 
   0  10  14     1613.65     1153.55    214.62 o 
   2  10  14     3363.56     3593.58    285.70 o 
 -19  11  14     5532.64     5723.35    307.94 o 
 -17  11  14      941.34      753.80    173.58 o 
 -15  11  14      315.12      390.04    141.69 o 
 -13  11  14      434.32      458.11    140.13 o 
 -11  11  14      123.77       78.09    116.59 o 
  -9  11  14     4650.10     4402.94    192.81 o 
  -7  11  14        2.10     -161.21    161.21 o 
  -5  11  14     4906.22     5092.60    402.59 o 
  -3  11  14     2398.04     1919.40    309.94 o 
  -1  11  14     1366.30      917.29    236.01 o 
   1  11  14      558.07      760.53    430.12 o 
 -16  12  14     2606.65     2752.50    203.58 o 
 -14  12  14      402.95      228.31    141.40 o 
 -12  12  14     3634.33     3450.59    228.00 o 
 -10  12  14      198.56     -131.49    131.49 o 
  -8  12  14      460.20      150.51    168.34 o 
  -6  12  14      551.15      361.42    178.97 o 
  -4  12  14       38.52     -181.59    181.59 o 
  -2  12  14      911.28      735.89    228.46 o 
 -13  13  14      742.17      739.38    165.64 o 
 -11  13  14      412.83      404.47    157.78 o 
  -9  13  14     2538.44     2850.99    201.69 o 
  -7  13  14      629.19      426.69    189.85 o 
  -5  13  14      889.46      616.44    194.49 o 
 -25   1  15      812.74      446.36    161.81 o 
 -23   1  15      353.07      471.78    132.51 o 
 -21   1  15       42.29      -58.00    108.07 o 
 -19   1  15     1581.53     1575.24    132.23 o 
 -17   1  15       58.91      -76.25     96.61 o 
 -15   1  15     5149.84     6688.85    269.40 o 
 -13   1  15     5481.35     9118.01    266.61 o 
 -11   1  15      335.93      665.02    116.01 o 
  -9   1  15      546.65      357.98    139.95 o 
  -7   1  15     2992.92     3616.87    183.36 o 
  -5   1  15      286.38      131.58    102.55 o 
  -3   1  15      654.58      686.29    131.29 o 
  -1   1  15      685.23      558.11    174.47 o 
   1   1  15      146.91      116.40    165.84 o 
   3   1  15      404.12      168.97    223.80 o 
   5   1  15      177.69      141.41    232.59 o 
 -24   2  15       35.99        5.92    121.21 o 
 -22   2  15     1932.30     1980.90    154.66 o 
 -20   2  15    13050.64    12351.67    342.80 o 
 -18   2  15     1491.08     1743.98    124.07 o 
 -16   2  15    10244.66    12374.17    472.29 o 
 -14   2  15     1562.79     2349.80    133.11 o 
 -12   2  15       25.77      -50.54     80.41 o 
 -10   2  15     2153.55     2716.83    122.00 o 
  -8   2  15     1986.93     2428.24    259.50 o 
  -6   2  15      924.48      783.01    113.28 o 
  -4   2  15      675.43      610.91    206.61 o 
  -2   2  15      896.26     1092.93    186.44 o 
   0   2  15      425.64      266.01    218.97 o 
   2   2  15       19.63     -149.53    181.41 o 
   4   2  15      129.87       86.05    219.27 o 
   6   2  15     1466.88     1647.46    279.24 o 
 -25   3  15     2155.49     2088.36    226.08 o 
 -23   3  15     2124.86     2274.66    163.77 o 
 -21   3  15      480.84      565.79    124.07 o 
 -19   3  15      182.79      114.57    108.04 o 
 -17   3  15        3.26        9.18     90.00 o 
 -15   3  15     4779.79     5470.79    200.57 o 
 -13   3  15    12079.71    15395.27    573.07 o 
 -11   3  15     1253.26     1606.95    111.29 o 
  -9   3  15     4570.67     4842.56    179.73 o 
  -7   3  15     4314.86     5037.82    260.08 o 
  -5   3  15     1218.95     1213.28    142.62 o 
  -3   3  15       11.74     -153.08    239.24 o 
  -1   3  15      657.01      543.43    340.09 o 
   1   3  15      162.78       97.49    191.95 o 
   3   3  15      681.91      733.84    242.34 o 
   5   3  15      677.61      345.74    244.27 o 
 -24   4  15        1.44     -123.15    123.15 o 
 -22   4  15     2772.88     2928.17    204.25 o 
 -20   4  15     6803.28     5888.89    225.41 o 
 -18   4  15      185.16      312.31    100.74 o 
 -16   4  15     8724.39     8518.37    247.28 o 
 -14   4  15     2298.25     2518.06    124.57 o 
 -12   4  15     2867.42     3093.67    162.72 o 
 -10   4  15     2598.19     2787.74    133.15 o 
  -8   4  15     9860.65     9959.80    351.35 o 
  -6   4  15      450.91      408.95    107.50 o 
  -4   4  15     3042.24     2900.47    378.89 o 
  -2   4  15      149.88      114.92    209.81 o 
   0   4  15      776.77      198.95    211.94 o 
   2   4  15     1583.00     1537.82    261.13 o 
   4   4  15     2442.25     2475.85    288.96 o 
   6   4  15      436.92      529.97    220.44 o 
 -23   5  15     2040.42     1689.59    167.14 o 
 -21   5  15      150.60       26.46    115.56 o 
 -19   5  15        5.56       96.60    131.59 o 
 -17   5  15        5.01       35.25     91.39 o 
 -15   5  15     3556.53     3485.92    144.98 o 
 -13   5  15     6910.68     6792.58    224.15 o 
 -11   5  15       18.37      -80.65     80.65 o 
  -9   5  15     2323.20     2277.56    141.08 o 
  -7   5  15      587.38      494.12    130.17 o 
  -5   5  15    11198.54     9943.17    379.99 o 
  -3   5  15     3874.75     4228.56    408.18 o 
  -1   5  15      113.15      -13.58    223.01 o 
   1   5  15      404.23      318.16    267.49 o 
   3   5  15     2311.72     2191.75    421.22 o 
   5   5  15     3269.60     3722.76    400.07 o 
 -24   6  15       45.19      -46.91    144.85 o 
 -22   6  15      949.67      694.70    146.35 o 
 -20   6  15      926.67      936.47    141.12 o 
 -18   6  15     1580.39     1781.25    126.52 o 
 -16   6  15      580.60      628.94    106.88 o 
 -14   6  15      479.80      409.32    111.26 o 
 -12   6  15     4510.85     4146.67    157.28 o 
 -10   6  15       16.86      -91.61     91.61 o 
  -8   6  15      541.00      513.96    128.05 o 
  -6   6  15     4875.70     4521.20    221.17 o 
  -4   6  15     3264.33     3121.37    219.71 o 
  -2   6  15    15125.43    13634.75    737.47 o 
   0   6  15     1962.88     1943.60    214.08 o 
   2   6  15     6288.38     6091.94    466.15 o 
   4   6  15     4944.71     5034.52    444.26 o 
 -23   7  15     1581.81     1619.72    184.17 o 
 -21   7  15      103.22     -141.40    141.40 o 
 -19   7  15      118.07       67.60    127.15 o 
 -17   7  15       34.97       12.06     99.62 o 
 -15   7  15      379.58      253.48    115.85 o 
 -13   7  15     6395.12     5920.75    212.77 o 
 -11   7  15      176.21       14.71     93.40 o 
  -9   7  15     3177.03     3001.92    158.81 o 
  -7   7  15     3120.80     2996.02    149.69 o 
  -5   7  15     9837.13     9134.26    343.60 o 
  -3   7  15      579.89      636.32    172.43 o 
  -1   7  15     1165.32     1192.50    193.79 o 
   1   7  15      453.78      337.56    289.10 o 
   3   7  15     2211.37     2110.66    357.96 o 
 -22   8  15     1310.22     1042.92    186.97 o 
 -20   8  15      863.88      744.36    140.24 o 
 -18   8  15     3136.29     3046.79    219.30 o 
 -16   8  15       10.96      -24.01    114.68 o 
 -14   8  15        3.73      -89.23    112.90 o 
 -12   8  15      150.51       50.59    101.51 o 
 -10   8  15     4187.47     4151.24    155.23 o 
  -8   8  15       19.93      -91.56    119.86 o 
  -6   8  15     1790.70     1956.31    276.98 o 
  -4   8  15     1060.42      719.29    190.83 o 
  -2   8  15     6069.73     5979.79    338.56 o 
   0   8  15     2788.78     2293.85    234.01 o 
   2   8  15     4895.17     5348.86    476.43 o 
 -21   9  15      745.97      847.16    244.68 o 
 -19   9  15        0.43       14.75    150.98 o 
 -17   9  15       13.13       20.02    156.64 o 
 -15   9  15     4296.65     4074.09    191.42 o 
 -13   9  15     1500.02     1348.13    134.42 o 
 -11   9  15      697.24      837.68    117.00 o 
  -9   9  15      298.77       59.88    140.83 o 
  -7   9  15      989.03      776.83    160.22 o 
  -5   9  15       20.52      212.07    160.79 o 
  -3   9  15     4220.34     4384.88    427.72 o 
  -1   9  15       52.22      113.11    189.60 o 
   1   9  15      921.01     2528.67   1128.48 o 
 -20  10  15     2580.16     2934.66    334.63 o 
 -18  10  15     5160.51     5284.93    264.35 o 
 -16  10  15     2147.34     1767.65    186.01 o 
 -14  10  15      182.55      211.51    138.90 o 
 -12  10  15     1743.32     1353.90    139.80 o 
 -10  10  15     1349.01     1283.64    143.30 o 
  -8  10  15      636.27      514.43    164.69 o 
  -6  10  15      192.10       21.52    165.24 o 
  -4  10  15       58.25      119.85    290.30 o 
  -2  10  15      416.03      341.11    196.31 o 
   0  10  15     1243.65     1462.00    236.56 o 
 -17  11  15      307.07      527.82    160.56 o 
 -15  11  15      831.78      589.09    149.63 o 
 -13  11  15     2562.31     2589.69    186.40 o 
 -11  11  15     3599.54     3610.27    193.39 o 
  -9  11  15      359.83      184.84    178.67 o 
  -7  11  15      159.19     -135.46    159.89 o 
  -5  11  15      676.56      778.43    189.08 o 
  -3  11  15       35.90      -21.93    262.34 o 
  -1  11  15       56.98       44.96    219.80 o 
 -16  12  15      554.85      422.94    177.41 o 
 -14  12  15      431.85      628.31    157.71 o 
 -12  12  15      958.54      879.96    177.05 o 
 -10  12  15       13.06       82.08    154.25 o 
  -8  12  15     1541.53     1249.66    214.11 o 
  -6  12  15       20.81     -163.19    172.74 o 
  -4  12  15      297.03      220.42    269.75 o 
 -11  13  15      450.25      567.42    186.86 o 
  -9  13  15       81.22     -154.97    194.19 o 
  -7  13  15        2.10     -240.76    240.76 o 
 -24   0  16      687.04      652.51    248.53 o 
 -22   0  16     9717.77     9352.42    415.34 o 
 -20   0  16     2175.34     2164.42    210.40 o 
 -18   0  16      972.94     1195.16    193.63 o 
 -16   0  16       36.86      -52.43    137.27 o 
 -14   0  16     4316.20     6843.41    336.19 o 
 -12   0  16     4449.01     7121.45    575.77 o 
 -10   0  16      276.14      369.86    232.00 o 
  -8   0  16    15150.66    15617.67    989.12 o 
  -6   0  16    40643.51    39809.82   1391.36 o 
  -4   0  16     1770.37     1810.05    338.23 o 
  -2   0  16       49.91     -206.35    460.24 o 
   0   0  16       43.73      456.65    472.80 o 
   2   0  16     6388.88     5914.06    778.73 o 
   4   0  16     9766.56     9719.80    999.43 o 
 -25   1  16     2416.51     2345.00    199.01 o 
 -23   1  16     4638.03     4104.83    207.96 o 
 -21   1  16        0.82     -100.60    100.60 o 
 -19   1  16     7355.64     6634.76    229.50 o 
 -17   1  16     3652.64     3665.23    190.41 o 
 -15   1  16    12258.30    18355.90    588.99 o 
 -13   1  16     2022.44     3439.51    149.32 o 
 -11   1  16      270.35      227.60    170.65 o 
  -9   1  16      189.79      241.92    172.61 o 
  -7   1  16     1413.84     1671.44    161.13 o 
  -5   1  16     6568.71     6921.45    254.58 o 
  -3   1  16    30039.02    28450.13   1022.47 o 
  -1   1  16        8.10      -75.23    160.25 o 
   1   1  16    16700.58    15740.11    641.61 o 
   3   1  16     2381.57     2757.75    448.91 o 
   5   1  16      171.83      166.31    258.33 o 
 -24   2  16      613.27      556.06    140.20 o 
 -22   2  16     2371.58     2530.55    177.69 o 
 -20   2  16      187.94      121.32    111.68 o 
 -18   2  16      242.52      557.79    110.51 o 
 -16   2  16     6592.86     8529.83    355.92 o 
 -14   2  16     3154.80     4986.76    197.03 o 
 -12   2  16     8027.20    11738.08    424.80 o 
 -10   2  16      153.76       96.59    166.65 o 
  -8   2  16    12072.81    13209.51    707.23 o 
  -6   2  16    17081.51    16294.89    490.09 o 
  -4   2  16      103.17      -99.71    170.83 o 
  -2   2  16     2172.39     2376.74    315.33 o 
   0   2  16      111.94       38.65    183.08 o 
   2   2  16       20.80     -152.63    298.19 o 
   4   2  16     8210.62     9246.25    488.78 o 
 -25   3  16      182.99      134.98    141.44 o 
 -23   3  16     3139.22     3023.60    192.71 o 
 -21   3  16     1981.54     1628.92    157.95 o 
 -19   3  16     6549.29     6565.25    217.11 o 
 -17   3  16     3843.24     4016.20    166.33 o 
 -15   3  16     6623.55     9013.85    265.57 o 
 -13   3  16     3097.82     4116.60    155.23 o 
 -11   3  16      538.57      662.97    109.18 o 
  -9   3  16    10002.20    11454.46    745.36 o 
  -7   3  16      680.69      526.87    163.48 o 
  -5   3  16     3024.37     3311.14    215.97 o 
  -3   3  16      898.65      831.29    298.50 o 
  -1   3  16        0.41     -182.48    182.48 o 
   1   3  16     5415.82     5052.65    346.48 o 
   3   3  16     1027.90      896.79    246.08 o 
 -24   4  16        1.72      -22.71    129.53 o 
 -22   4  16     2997.55     2807.28    185.27 o 
 -20   4  16     2406.99     2565.22    189.45 o 
 -18   4  16     1117.66     1265.15    131.32 o 
 -16   4  16    12105.71    11900.70    307.82 o 
 -14   4  16     4007.54     4402.29    187.18 o 
 -12   4  16    14042.42    16906.09    694.59 o 
 -10   4  16     6138.40     6164.90    281.54 o 
  -8   4  16      738.32      548.59    240.99 o 
  -6   4  16     3430.30     3482.42    398.31 o 
  -4   4  16      384.21      345.65    147.15 o 
  -2   4  16     6445.09     5609.40    411.89 o 
   0   4  16      791.91      324.77    260.69 o 
   2   4  16     3848.30     3920.22    706.20 o 
   4   4  16     2063.56     2026.95    295.18 o 
 -23   5  16     1626.85     1546.00    165.25 o 
 -21   5  16      633.01      884.35    174.59 o 
 -19   5  16    10662.47    10140.03    310.29 o 
 -17   5  16     1152.37     1081.17    133.00 o 
 -15   5  16    10047.03    10039.54    284.02 o 
 -13   5  16      295.40      242.14    106.40 o 
 -11   5  16       13.66     -104.72    104.72 o 
  -9   5  16     5944.07     5433.23    251.80 o 
  -7   5  16      410.68      246.47    137.87 o 
  -5   5  16     1829.99     1729.14    176.57 o 
  -3   5  16     1385.16     1244.15    178.19 o 
  -1   5  16       67.80      150.55    402.38 o 
   1   5  16     2200.30     1927.56    323.15 o 
   3   5  16      544.17      479.22    297.15 o 
 -22   6  16     3229.23     2998.85    259.81 o 
 -20   6  16      277.34      155.49    119.42 o 
 -18   6  16     1179.16      996.33    138.79 o 
 -16   6  16    10128.83    10085.69    353.16 o 
 -14   6  16      601.67      533.01    117.88 o 
 -12   6  16     6386.99     6053.87    208.51 o 
 -10   6  16     6018.08     5289.19    211.96 o 
  -8   6  16      483.81      437.52    137.11 o 
  -6   6  16      444.09      457.07    143.69 o 
  -4   6  16      190.14      -14.19    154.04 o 
  -2   6  16     1845.48     1593.31    206.34 o 
   0   6  16     2839.25     2848.34    362.28 o 
   2   6  16     1067.57      576.32    314.21 o 
 -23   7  16      604.74      488.57    312.64 o 
 -21   7  16      380.20      462.55    194.52 o 
 -19   7  16     8234.75     7233.92    293.75 o 
 -17   7  16      523.66      478.23    125.23 o 
 -15   7  16     3020.43     3160.74    166.71 o 
 -13   7  16     1364.06     1290.08    119.62 o 
 -11   7  16      598.26      441.28    127.31 o 
  -9   7  16      828.03      618.37    157.39 o 
  -7   7  16     6222.11     5605.87    274.87 o 
  -5   7  16     4619.21     4952.59    477.96 o 
  -3   7  16     1005.82      986.32    198.48 o 
  -1   7  16      860.75      734.28    212.53 o 
   1   7  16     1582.54     1190.02    214.79 o 
 -22   8  16     1171.06      675.28    243.06 o 
 -20   8  16      110.66     -102.79    140.53 o 
 -18   8  16      709.52      580.40    154.09 o 
 -16   8  16      127.31      129.22    119.03 o 
 -14   8  16     5004.59     4853.72    188.80 o 
 -12   8  16     2691.92     2396.57    151.70 o 
 -10   8  16     1098.71     1056.28    144.67 o 
  -8   8  16      224.31      269.08    157.55 o 
  -6   8  16       45.56      502.69    168.48 o 
  -4   8  16     2975.23     2894.52    323.60 o 
  -2   8  16     1187.98     1200.78    213.16 o 
   0   8  16     2065.92     2185.78    251.50 o 
 -19   9  16     1178.67      857.29    166.62 o 
 -17   9  16     3522.96     3215.26    215.07 o 
 -15   9  16      636.14      703.54    128.01 o 
 -13   9  16      103.93     -121.01    121.01 o 
 -11   9  16     1657.63     1547.92    165.61 o 
  -9   9  16      128.35        1.98    166.34 o 
  -7   9  16     6087.58     5975.68    378.82 o 
  -5   9  16      251.07      200.51    264.54 o 
  -3   9  16     2527.23     2640.68    251.33 o 
  -1   9  16       12.41      158.31    198.90 o 
 -18  10  16      638.16      756.08    168.87 o 
 -16  10  16      288.78      325.16    141.40 o 
 -14  10  16     4918.95     4657.71    267.08 o 
 -12  10  16      214.10      -91.00    121.87 o 
 -10  10  16     3913.03     3452.72    248.58 o 
  -8  10  16        5.16     -195.33    195.33 o 
  -6  10  16      980.52      700.12    197.11 o 
  -4  10  16     2309.75     2379.50    301.55 o 
  -2  10  16      688.07      562.77    218.08 o 
 -17  11  16     2535.77     2740.16    210.80 o 
 -15  11  16      179.10       78.73    152.88 o 
 -13  11  16      153.25       55.14    154.82 o 
 -11  11  16      291.30      183.99    131.44 o 
  -9  11  16       77.85     -170.99    170.99 o 
  -7  11  16     1154.10      869.51    199.22 o 
  -5  11  16       29.03     -176.37    184.96 o 
  -3  11  16      520.28      813.96    238.50 o 
 -14  12  16      701.72      676.03    187.37 o 
 -12  12  16      508.55      228.33    171.07 o 
 -10  12  16      927.56      669.73    200.88 o 
  -8  12  16      965.12      609.15    205.27 o 
  -6  12  16      889.89      650.96    462.80 o 
 -25   1  17     1036.44      858.51    178.31 o 
 -23   1  17      219.14       91.98    124.32 o 
 -21   1  17     1936.22     1616.53    152.26 o 
 -19   1  17        2.45     -106.89    106.89 o 
 -17   1  17     1777.49     1809.70    150.03 o 
 -15   1  17       59.37      -70.37    100.22 o 
 -13   1  17      913.49     1014.18    121.44 o 
 -11   1  17     2410.72     3058.51    254.57 o 
  -9   1  17     7809.60     8086.69    533.38 o 
  -7   1  17     2800.41     3131.93    217.92 o 
  -5   1  17      371.02      453.74    142.59 o 
  -3   1  17      567.71      708.46    303.09 o 
  -1   1  17        9.26     -173.66    173.66 o 
   1   1  17       57.43      147.52    262.73 o 
   3   1  17      582.21      483.84    200.46 o 
 -24   2  17       22.48     -123.57    123.57 o 
 -22   2  17     1035.64      922.51    141.42 o 
 -20   2  17        1.70      -99.11    112.50 o 
 -18   2  17      469.67      457.83    141.50 o 
 -16   2  17     4129.72     5490.51    269.51 o 
 -14   2  17     1701.45     2034.02    165.08 o 
 -12   2  17       44.30      125.78    112.38 o 
 -10   2  17     3678.07     3759.33    266.84 o 
  -8   2  17      122.75      -61.43    158.63 o 
  -6   2  17      224.92      305.84    148.51 o 
  -4   2  17     2953.56     2867.12    257.47 o 
  -2   2  17       68.34      398.84    196.27 o 
   0   2  17      888.68      816.09    225.42 o 
   2   2  17      354.68      483.52    231.75 o 
 -23   3  17      843.56      721.47    143.53 o 
 -21   3  17     1218.94      867.71    142.44 o 
 -19   3  17       72.72       34.66    136.84 o 
 -17   3  17      651.09      662.47    118.58 o 
 -15   3  17     2918.12     3891.87    191.68 o 
 -13   3  17     1390.25     1554.61    157.56 o 
 -11   3  17      516.12      507.93    107.97 o 
  -9   3  17    16490.50    17836.12    741.75 o 
  -7   3  17     1551.44     1835.43    226.51 o 
  -5   3  17      508.88      505.30    157.97 o 
  -3   3  17     2016.09     2169.67    275.03 o 
  -1   3  17       54.94     -211.26    219.25 o 
   1   3  17       62.34     -213.27    221.25 o 
   3   3  17     1334.11     1671.34    288.57 o 
 -24   4  17      142.34      205.22    138.23 o 
 -22   4  17      744.50      698.63    165.29 o 
 -20   4  17      477.34      517.47    141.37 o 
 -18   4  17     3755.55     3994.79    186.01 o 
 -16   4  17     7122.83     7688.42    263.22 o 
 -14   4  17      586.34      798.02    118.42 o 
 -12   4  17     2194.67     2104.75    148.46 o 
 -10   4  17      359.93      249.45    147.13 o 
  -8   4  17     2843.70     2698.47    203.43 o 
  -6   4  17       56.19     -113.40    161.71 o 
  -4   4  17      498.31      439.51    239.03 o 
  -2   4  17     1300.51     1099.53    385.78 o 
   0   4  17      391.50      271.84    263.04 o 
   2   4  17     2784.10     2504.16    340.25 o 
 -23   5  17      956.20      682.75    189.37 o 
 -21   5  17      572.12      684.15    195.52 o 
 -19   5  17       25.72      -25.34    112.15 o 
 -17   5  17     2094.44     2094.69    154.08 o 
 -15   5  17     7170.51     7540.18    260.71 o 
 -13   5  17     2257.67     2250.40    135.19 o 
 -11   5  17     5890.26     5173.33    218.49 o 
  -9   5  17      959.23      781.22    169.81 o 
  -7   5  17     1333.23     1314.35    176.87 o 
  -5   5  17     4062.62     3528.35    244.21 o 
  -3   5  17      585.06      486.84    228.03 o 
  -1   5  17      502.42      390.23    273.73 o 
   1   5  17      414.14      702.43    302.23 o 
 -22   6  17     1437.15     2077.60    317.38 o 
 -20   6  17      900.94      920.45    158.33 o 
 -18   6  17     4715.85     4702.23    208.16 o 
 -16   6  17      978.49      691.80    136.41 o 
 -14   6  17       70.49     -101.80    117.01 o 
 -12   6  17      817.46      777.04    129.28 o 
 -10   6  17     1669.56     1576.10    179.56 o 
  -8   6  17     5951.57     5243.09    281.65 o 
  -6   6  17     7824.81     7562.39    353.52 o 
  -4   6  17       85.30     -139.22    182.93 o 
  -2   6  17       30.45     -263.92    263.92 o 
   0   6  17      938.20      363.31    474.60 o 
 -21   7  17      863.47      988.37    227.82 o 
 -19   7  17      137.16      120.29    144.37 o 
 -17   7  17     1057.75      905.18    138.45 o 
 -15   7  17    10613.34     9906.19    315.08 o 
 -13   7  17     1377.78     1184.40    129.21 o 
 -11   7  17    10865.98    10113.31    353.41 o 
  -9   7  17       33.20     -150.35    150.35 o 
  -7   7  17     1259.57     1138.38    199.00 o 
  -5   7  17       18.43     -100.38    178.75 o 
  -3   7  17     3469.25     2905.05    262.76 o 
  -1   7  17     1150.59      862.44    252.34 o 
 -20   8  17     1312.88     1483.69    266.50 o 
 -18   8  17     2195.59     1932.11    184.87 o 
 -16   8  17     2491.40     2370.85    178.33 o 
 -14   8  17        1.15      -76.69    120.11 o 
 -12   8  17      439.79      249.44    138.40 o 
 -10   8  17     3096.49     2552.23    250.96 o 
  -8   8  17     1085.12      903.79    191.32 o 
  -6   8  17      984.72      617.43    236.53 o 
  -4   8  17      209.42      147.50    182.69 o 
  -2   8  17      290.80      242.12    193.16 o 
 -19   9  17       23.26      -30.71    148.39 o 
 -17   9  17      873.87      816.38    190.43 o 
 -15   9  17      575.35      429.90    133.34 o 
 -13   9  17     1508.91     1589.88    148.39 o 
 -11   9  17     4047.51     3463.29    241.72 o 
  -9   9  17      127.82       -8.82    170.61 o 
  -7   9  17       63.27      -32.06    176.20 o 
  -5   9  17      418.38      325.60    200.43 o 
  -3   9  17     1417.85     1313.52    228.54 o 
 -18  10  17      891.21      977.04    203.95 o 
 -16  10  17     2242.75     2136.63    211.65 o 
 -14  10  17     1194.31     1086.13    148.53 o 
 -12  10  17        2.96      -18.24    136.88 o 
 -10  10  17       75.56       -7.67    175.59 o 
  -8  10  17      198.45      159.45    180.50 o 
  -6  10  17       18.55     -186.38    186.38 o 
  -4  10  17      350.76      371.44    215.90 o 
 -15  11  17      182.55        2.70    167.01 o 
 -13  11  17     2199.48     1894.95    189.34 o 
 -11  11  17     1097.31     1084.36    208.32 o 
  -9  11  17      285.02      150.85    184.38 o 
  -7  11  17       59.33     -181.50    209.84 o 
 -24   0  18     4285.13     3019.20    405.13 o 
 -22   0  18     6168.70     4952.24    466.26 o 
 -20   0  18     1299.26     1747.45    370.53 o 
 -18   0  18     3071.23     3564.54    386.01 o 
 -16   0  18     4187.64     5785.13    454.20 o 
 -14   0  18     9655.01    15572.81    646.29 o 
 -12   0  18      818.83      762.58    305.03 o 
 -10   0  18     6627.64     6926.19    635.64 o 
  -8   0  18     1967.14     1994.06    286.33 o 
  -6   0  18      259.03      -43.51    203.88 o 
  -4   0  18     5454.03     5435.14    381.84 o 
  -2   0  18      974.62      612.76    546.37 o 
   0   0  18     6981.28     7907.54    916.89 o 
 -23   1  18        9.53       64.45    166.75 o 
 -21   1  18     1128.83     1144.93    196.05 o 
 -19   1  18       94.65       33.01    184.89 o 
 -17   1  18     8218.01    11236.16    489.39 o 
 -15   1  18      357.78      571.00    143.02 o 
 -13   1  18       23.51      235.78    207.60 o 
 -11   1  18     2373.63     2806.92    255.31 o 
  -9   1  18     5563.97     5963.35    306.45 o 
  -7   1  18    11740.81    11750.63    442.44 o 
  -5   1  18      898.45      852.69    155.00 o 
  -3   1  18      548.77      473.64    202.42 o 
  -1   1  18      799.09      950.54    386.98 o 
   1   1  18     2903.31     2617.69    462.69 o 
 -24   2  18      473.55      291.92    149.67 o 
 -22   2  18      445.13       84.14    174.63 o 
 -20   2  18     2263.29     2413.56    229.19 o 
 -18   2  18     1577.54     1894.25    205.20 o 
 -16   2  18     2395.72     2747.21    195.23 o 
 -14   2  18    19372.05    27800.77    765.25 o 
 -12   2  18      174.87      354.03    198.11 o 
 -10   2  18     9099.19     9803.01    486.84 o 
  -8   2  18     1329.55     1035.47    192.29 o 
  -6   2  18       62.64       25.41    250.44 o 
  -4   2  18     7557.96     7022.13    412.75 o 
  -2   2  18      389.78      457.20    225.14 o 
   0   2  18     2868.62     2813.81    290.13 o 
 -23   3  18        9.91     -124.56    139.10 o 
 -21   3  18     7243.73     6931.59    342.82 o 
 -19   3  18       40.62      -16.36    172.15 o 
 -17   3  18    11361.99    13077.45    421.11 o 
 -15   3  18     1539.13     1743.41    161.85 o 
 -13   3  18     4137.49     5410.86    296.28 o 
 -11   3  18      606.53      539.28    195.46 o 
  -9   3  18     1189.98      863.25    193.40 o 
  -7   3  18    11576.05    10872.72    526.77 o 
  -5   3  18     1871.30     1754.85    275.33 o 
  -3   3  18     7015.83     6766.45    482.15 o 
  -1   3  18     1780.10     1675.59    285.97 o 
   1   3  18      560.64      335.87    259.03 o 
 -22   4  18      436.33      468.31    159.23 o 
 -20   4  18     1939.35     1879.95    182.53 o 
 -18   4  18     1325.17     1051.69    164.16 o 
 -16   4  18       91.42      137.35    137.40 o 
 -14   4  18    10580.73    11735.22    463.87 o 
 -12   4  18     3061.49     2982.47    175.19 o 
 -10   4  18    10084.94     9840.83    392.95 o 
  -8   4  18     3595.53     3316.18    254.59 o 
  -6   4  18     6495.79     6047.99    321.87 o 
  -4   4  18      746.40      856.51    283.18 o 
  -2   4  18     1843.21     1783.29    309.09 o 
   0   4  18      536.14      470.78    294.16 o 
 -23   5  18      181.74       31.02    159.51 o 
 -21   5  18     6986.88     6192.06    351.05 o 
 -19   5  18        6.36       23.42    142.79 o 
 -17   5  18    11217.79    11159.08    421.90 o 
 -15   5  18      798.17      692.42    135.02 o 
 -13   5  18     9003.82     9001.34    406.82 o 
 -11   5  18      781.24      948.56    178.17 o 
  -9   5  18      627.90      528.34    165.76 o 
  -7   5  18      621.00      226.76    253.59 o 
  -5   5  18      774.13      444.91    198.84 o 
  -3   5  18     4481.95     4098.19    628.46 o 
  -1   5  18     1634.04     1479.39    320.35 o 
 -22   6  18      138.80     -175.54    175.54 o 
 -20   6  18     2912.07     2303.70    239.42 o 
 -18   6  18     1378.27     1514.98    164.45 o 
 -16   6  18     1157.87     1229.86    148.45 o 
 -14   6  18     2980.65     3264.03    185.86 o 
 -12   6  18      673.10      548.24    131.28 o 
 -10   6  18     2738.89     2591.41    233.69 o 
  -8   6  18      933.29      830.47    191.50 o 
  -6   6  18     3723.71     3460.55    248.25 o 
  -4   6  18      909.40      569.29    279.46 o 
  -2   6  18     1442.83      875.46    432.88 o 
 -21   7  18      507.57      462.66    203.29 o 
 -19   7  18      148.50       12.40    162.13 o 
 -17   7  18      712.62      703.74    142.96 o 
 -15   7  18       21.45       24.20    119.69 o 
 -13   7  18     4020.72     3576.22    199.89 o 
 -11   7  18     2599.24     2554.42    214.58 o 
  -9   7  18      954.30      959.17    200.15 o 
  -7   7  18       20.14      110.22    195.54 o 
  -5   7  18      132.59      -50.66    174.17 o 
  -3   7  18       66.07        2.20    201.96 o 
 -20   8  18      385.21      548.78    192.02 o 
 -18   8  18     1125.60     1231.33    190.78 o 
 -16   8  18     2103.72     2253.48    166.31 o 
 -14   8  18      166.60        4.43    119.58 o 
 -12   8  18      198.95       20.46    133.48 o 
 -10   8  18       11.54     -113.34    167.81 o 
  -8   8  18     4733.70     4207.45    283.94 o 
  -6   8  18     4021.63     3047.05    311.13 o 
  -4   8  18     3380.92     3112.08    260.27 o 
 -17   9  18      570.09      428.99    161.66 o 
 -15   9  18     1863.39     2057.51    164.41 o 
 -13   9  18      417.19      419.94    147.27 o 
 -11   9  18     1943.03     1713.81    207.22 o 
  -9   9  18      752.50      666.19    195.59 o 
  -7   9  18      178.77       19.38    197.30 o 
  -5   9  18      221.35      310.44    206.72 o 
 -16  10  18     1749.03     1653.24    200.48 o 
 -14  10  18      294.82      102.31    132.28 o 
 -12  10  18      770.13      468.94    192.47 o 
 -10  10  18       36.03      -69.30    179.17 o 
  -8  10  18     1835.11     1466.83    235.59 o 
 -23   1  19       35.31      -74.85    162.90 o 
 -21   1  19      811.48      613.87    211.82 o 
 -19   1  19        5.02      148.76    202.17 o 
 -17   1  19       80.09       40.80    140.76 o 
 -15   1  19      312.23      333.16    116.09 o 
 -13   1  19       47.62      142.60    211.88 o 
 -11   1  19      429.29      251.10    196.41 o 
  -9   1  19      859.17     1054.18    192.61 o 
  -7   1  19     2059.98     1888.55    202.84 o 
  -5   1  19      478.69      329.67    160.33 o 
  -3   1  19       44.04      -30.90    212.00 o 
  -1   1  19      998.89      950.31    239.87 o 
 -22   2  19      764.19      805.46    192.09 o 
 -20   2  19       52.97       54.90    166.96 o 
 -18   2  19     1424.16     1929.86    189.25 o 
 -16   2  19     1059.44     1271.46    175.86 o 
 -14   2  19      838.35     1092.91    150.81 o 
 -12   2  19      519.19      494.37    211.95 o 
 -10   2  19        8.27      -61.05    186.97 o 
  -8   2  19      107.58       34.42    183.09 o 
  -6   2  19     1942.19     1969.08    203.34 o 
  -4   2  19     1394.46     1325.46    249.50 o 
  -2   2  19       69.84       87.40    228.53 o 
 -23   3  19       55.11       73.00    184.18 o 
 -21   3  19      304.41      388.63    187.64 o 
 -19   3  19       58.18      -32.04    136.41 o 
 -17   3  19      115.76      265.50    152.15 o 
 -15   3  19      229.57      390.36    145.27 o 
 -13   3  19      778.04      838.72    221.18 o 
 -11   3  19      197.24      249.96    198.50 o 
  -9   3  19     3805.47     3611.61    278.57 o 
  -7   3  19     3589.85     3320.93    260.55 o 
  -5   3  19      513.43      367.59    289.33 o 
  -3   3  19      386.73      308.95    260.95 o 
  -1   3  19     1417.94     1225.33    361.64 o 
 -22   4  19       19.50       88.14    181.08 o 
 -20   4  19       45.12      -64.86    137.11 o 
 -18   4  19     4003.63     3333.72    214.19 o 
 -16   4  19      539.71      427.67    147.76 o 
 -14   4  19       26.76      -23.84    134.76 o 
 -12   4  19       53.28       56.33    212.80 o 
 -10   4  19      843.70      861.38    228.39 o 
  -8   4  19     1904.89     1911.41    303.56 o 
  -6   4  19      888.71      624.73    202.87 o 
  -4   4  19      153.35      121.45    270.94 o 
  -2   4  19      923.87      637.88    302.61 o 
 -21   5  19      189.87      107.11    177.66 o 
 -19   5  19      353.75      263.06    150.24 o 
 -17   5  19     1122.12     1162.61    159.41 o 
 -15   5  19     5742.81     5461.27    249.06 o 
 -13   5  19      878.73      937.87    156.72 o 
 -11   5  19     4720.16     4173.27    263.88 o 
  -9   5  19     6555.13     5914.50    352.06 o 
  -7   5  19      282.98      158.13    198.55 o 
  -5   5  19       94.53      152.31    180.01 o 
  -3   5  19      190.44      113.59    282.48 o 
 -20   6  19      731.84      423.31    191.57 o 
 -18   6  19     2901.13     2369.29    191.35 o 
 -16   6  19     4349.29     4141.79    200.19 o 
 -14   6  19      161.62       95.41    123.83 o 
 -12   6  19     1293.01     1023.98    197.45 o 
 -10   6  19     1349.33     1428.57    207.74 o 
  -8   6  19     7725.09     6747.11    453.87 o 
  -6   6  19      533.37      304.41    200.03 o 
  -4   6  19      471.18      285.34    186.53 o 
 -19   7  19      645.11      583.97    229.84 o 
 -17   7  19      974.17      754.16    156.86 o 
 -15   7  19     6320.27     5448.24    239.40 o 
 -13   7  19     3125.13     3046.70    189.48 o 
 -11   7  19     5914.24     5135.80    425.77 o 
  -9   7  19      388.26      286.59    182.59 o 
  -7   7  19     1595.92     1302.15    210.18 o 
  -5   7  19       61.28      297.35    277.35 o 
 -18   8  19      860.90      808.56    212.57 o 
 -16   8  19     2393.15     2175.93    166.11 o 
 -14   8  19      135.04      142.05    137.34 o 
 -12   8  19      414.71       96.32    171.79 o 
 -10   8  19     2228.14     2023.15    234.08 o 
  -8   8  19     2223.64     2222.30    242.90 o 
  -6   8  19     2700.99     2379.68    306.50 o 
 -15   9  19      838.01      605.50    163.10 o 
 -13   9  19     3279.88     3248.89    250.15 o 
 -11   9  19      786.48      653.67    202.23 o 
  -9   9  19     1313.69      928.99    285.27 o 
 -22   0  20      251.43      145.35    329.26 o 
 -20   0  20      724.67      557.60    308.52 o 
 -18   0  20        5.96       -8.14    165.68 o 
 -16   0  20    10998.39    17105.49    714.26 o 
 -14   0  20     7497.70    10137.88    799.37 o 
 -12   0  20    15779.30    16531.92   1069.41 o 
 -10   0  20     7128.22     7393.73    515.35 o 
  -8   0  20      183.33      340.86    271.88 o 
  -6   0  20      317.47      389.41    238.62 o 
  -4   0  20      406.26      231.32    279.91 o 
 -23   1  20      620.84      496.95    332.40 o 
 -21   1  20      330.02      237.13    199.77 o 
 -19   1  20     9546.94    11698.40    440.27 o 
 -17   1  20       32.72       13.46    118.21 o 
 -15   1  20     1516.95     2631.90    315.17 o 
 -13   1  20     2881.48     3294.21    320.95 o 
 -11   1  20      206.57      -61.79    218.21 o 
  -9   1  20    19858.76    19098.42    663.63 o 
  -7   1  20     8422.10     7412.19    366.37 o 
  -5   1  20     5458.45     5656.97    288.46 o 
  -3   1  20     1914.51     1956.52    274.31 o 
 -22   2  20      423.30      330.49    203.80 o 
 -20   2  20       60.44       67.90    153.06 o 
 -18   2  20      198.33      319.68    202.19 o 
 -16   2  20    11099.00    15600.33    750.61 o 
 -14   2  20      122.86      204.01    230.86 o 
 -12   2  20    13382.74    15114.45   1156.05 o 
 -10   2  20     3559.16     3164.10    286.86 o 
  -8   2  20     1451.26     1621.97    226.89 o 
  -6   2  20      127.33      -61.65    160.17 o 
  -4   2  20      570.06      328.71    239.64 o 
 -21   3  20      480.32      563.64    155.89 o 
 -19   3  20     3391.56     3164.88    225.63 o 
 -17   3  20      257.51       69.05    154.35 o 
 -15   3  20     2287.22     2813.30    217.99 o 
 -13   3  20        3.92       -3.31    225.59 o 
 -11   3  20     1284.83     1377.88    525.45 o 
  -9   3  20     3861.98     3987.99    294.72 o 
  -7   3  20      202.62      151.81    182.83 o 
  -5   3  20     2066.99     2189.58    416.73 o 
  -3   3  20      198.13      601.10    629.80 o 
 -20   4  20       89.55       64.46    141.43 o 
 -18   4  20     4343.56     5344.39    306.20 o 
 -16   4  20     1544.94     1461.73    172.01 o 
 -14   4  20      178.03       74.97    137.73 o 
 -12   4  20     5809.75     5562.26    359.11 o 
 -10   4  20        6.31     -196.45    196.45 o 
  -8   4  20     2164.81     1738.91    229.58 o 
  -6   4  20      154.20       97.69    168.06 o 
  -4   4  20     3643.28     3589.56    399.68 o 
 -21   5  20     1361.89     1152.31    247.67 o 
 -19   5  20      668.27      604.84    160.99 o 
 -17   5  20      111.77      -86.74    136.78 o 
 -15   5  20     1555.56     1603.68    177.73 o 
 -13   5  20      136.82     -132.10    209.10 o 
 -11   5  20      327.19      341.75    207.84 o 
  -9   5  20      280.54      387.15    206.41 o 
  -7   5  20        4.54       -6.14    183.96 o 
  -5   5  20     1542.33     1164.76    400.13 o 
 -20   6  20     1591.90     1191.60    250.49 o 
 -18   6  20     2703.82     2854.70    280.24 o 
 -16   6  20       58.01       45.85    145.89 o 
 -14   6  20      117.29      148.59    144.22 o 
 -12   6  20      735.13      611.78    226.93 o 
 -10   6  20       13.10     -206.67    206.67 o 
  -8   6  20      503.69      643.60    219.43 o 
  -6   6  20      916.97      990.53    221.64 o 
 -17   7  20     1271.47     1146.01    153.46 o 
 -15   7  20     1036.39     1241.96    167.96 o 
 -13   7  20      859.78      973.72    227.23 o 
 -11   7  20       72.39      145.79    229.29 o 
  -9   7  20      558.99      451.41    195.26 o 
  -7   7  20      305.34      200.96    704.27 o 
 -16   8  20      748.57     -108.56    568.80 o 
 -14   8  20      187.96      155.73    160.57 o 
 -12   8  20     1727.42     1823.51    278.69 o 
 -10   8  20     2617.27     1965.97    249.15 o 
 -21   1  21        1.03      -70.60    152.95 o 
 -19   1  21      172.54       55.05    123.79 o 
 -17   1  21     1155.78     1575.61    190.48 o 
 -15   1  21      219.03      385.66    231.23 o 
 -13   1  21      284.05      177.54    232.49 o 
 -11   1  21      372.28      309.18    211.86 o 
  -9   1  21      121.67       58.27    188.87 o 
  -7   1  21      231.92      281.03    174.23 o 
  -5   1  21      568.53      500.61    671.07 o 
 -20   2  21       18.14     -143.88    143.88 o 
 -18   2  21      374.17      319.80    123.25 o 
 -16   2  21       74.25      -40.53    242.13 o 
 -14   2  21       52.11     -154.76    215.66 o 
 -12   2  21        8.02     -189.90    276.37 o 
 -10   2  21      995.60      694.85    215.25 o 
  -8   2  21     1905.77     1823.41    222.92 o 
  -6   2  21       69.45       90.61    173.03 o 
 -21   3  21      750.84      757.53    276.12 o 
 -19   3  21      429.92      454.26    168.07 o 
 -17   3  21     1647.06     1886.06    191.16 o 
 -15   3  21       38.36      250.38    219.62 o 
 -13   3  21      895.18      853.45    238.63 o 
 -11   3  21     2452.76     2649.73    271.13 o 
  -9   3  21       68.45     -181.22    188.39 o 
  -7   3  21      120.86      -98.10    176.46 o 
 -20   4  21      243.32       18.95    156.98 o 
 -18   4  21     1371.57     1418.43    190.02 o 
 -16   4  21        8.86      -86.89    145.27 o 
 -14   4  21       26.73       30.02    218.14 o 
 -12   4  21        1.72       55.44    216.69 o 
 -10   4  21      276.53      539.36    233.20 o 
  -8   4  21     1450.29     1206.62    218.18 o 
 -19   5  21      309.08      399.42    287.88 o 
 -17   5  21      447.00      196.22    155.23 o 
 -15   5  21       21.26      140.81    148.14 o 
 -13   5  21       48.98     -127.95    212.48 o 
 -11   5  21     6871.72     5864.85    366.68 o 
  -9   5  21       50.44      -83.34    281.65 o 
 -16   6  21      591.79      384.34    163.56 o 
 -14   6  21       50.78      -94.28    225.57 o 
 -12   6  21     1003.30      946.98    254.84 o 
 -10   6  21     3698.97     3160.62    359.26 o 
 -18   0  22     2378.54     3071.87    502.41 o 
 -16   0  22       14.49     -316.70    316.70 o 
 -14   0  22     4737.91     4963.97    536.50 o 
 -12   0  22     4613.69     3403.81    462.93 o 
 -10   0  22    11009.07    10460.22   1709.53 o 
 -19   1  22     2131.07     2685.72    301.33 o 
 -17   1  22     1770.21     3122.47    389.81 o 
 -15   1  22       13.47     -185.24    231.15 o 
 -13   1  22     4086.25     4338.30    490.30 o 
 -11   1  22     3800.42     3112.84    391.06 o 
  -9   1  22     1179.95     1135.91    380.87 o 
 -18   2  22     1935.89     2432.79    219.54 o 
 -16   2  22      817.27      478.35    257.87 o 
 -14   2  22     2618.53     2881.40    491.92 o 
 -12   2  22     1245.26     1153.64    275.30 o 
 -10   2  22     7098.70     6298.28    365.24 o 
 -17   3  22     2035.59     1993.80    328.36 o 
 -15   3  22     1049.29      964.89    256.87 o 
 -13   3  22     1022.16      781.81    246.94 o 
 -11   3  22     2671.76     2784.54    608.74 o 
 -16   4  22     1674.48     1814.73    288.04 o 
 -14   4  22     1300.21     1067.04    261.85 o 
 -12   4  22      615.64      374.48    241.66 o 
                                                 
